# Supplementary material for: Identification of Group II Intron RmInt1 Binding Sites in a Bacterial Genome
Source: Front Mol Biosci. 2022 Feb 25;9:834020. doi: 10.3389/fmolb.2022.834020 (PMC8914252; doi:10.3389/fmolb.2022.834020)
Supplement: Supplementary file 1 [file Table1.XLSX]

## Sheet: pKG4_FlagIEP peaks
chr	start	end	length	abs_summit	fold_enrichment	-LOG10(pvalue)	-LOG10(qvalue)	name
CP009144.1	80	777	698	200	1.46405	105.751	101.027	pKG4_all_1
CP009144.1	5553	5811	259	5652	1.11983	10.6769	8.30549	pKG4_all_2
CP009144.1	11433	11713	281	11535	1.14725	15.518	12.7041	pKG4_all_3
CP009144.1	13256	13531	276	13430	1.20353	27.9266	24.4546	pKG4_all_4
CP009144.1	20523	20957	435	20840	1.10623	8.95558	6.76327	pKG4_all_5
CP009144.1	31256	31457	202	31289	1.11248	10.0134	7.71011	pKG4_all_6
CP009144.1	32809	33039	231	32940	1.08154	5.57207	3.78168	pKG4_all_7
CP009144.1	35574	35806	233	35758	1.08151	5.47866	3.70087	pKG4_all_8
CP009144.1	50634	50944	311	50878	1.07506	4.78057	3.10025	pKG4_all_9
CP009144.1	53341	53615	275	53454	1.13046	12.31	9.77966	pKG4_all_10
CP009144.1	54960	55452	493	55108	1.19783	26.3077	22.9036	pKG4_all_11
CP009144.1	55950	56288	339	56096	1.08409	5.78468	3.96592	pKG4_all_12
CP009144.1	58340	58540	201	58439	1.11902	11.0106	8.60508	pKG4_all_13
CP009144.1	64099	64298	200	64276	1.09054	6.62943	4.70254	pKG4_all_14
CP009144.1	90522	90742	221	90645	1.10614	8.33395	6.20987	pKG4_all_15
CP009144.1	94035	94893	859	94530	1.15181	15.7216	12.8908	pKG4_all_16
CP009144.1	96096	96334	239	96261	1.07726	4.88452	3.1891	pKG4_all_18
CP009144.1	102268	102544	277	102465	1.11178	9.17439	6.95854	pKG4_all_20
CP009144.1	105253	105495	243	105359	1.11672	9.93653	7.64091	pKG4_all_21
CP009144.1	106406	106726	321	106462	1.10815	9.11359	6.90397	pKG4_all_22
CP009144.1	115966	116829	864	116679	1.15782	16.6331	13.7382	pKG4_all_23
CP009144.1	117705	117925	221	117765	1.1111	9.0586	6.85522	pKG4_all_24
CP009144.1	118560	119009	450	118856	1.11846	10.0265	7.72186	pKG4_all_25
CP009144.1	119873	120163	291	119951	1.11461	9.49266	7.24366	pKG4_all_26
CP009144.1	120246	120447	202	120375	1.10787	8.52812	6.38275	pKG4_all_27
CP009144.1	125674	125933	260	125840	1.10451	8.08506	5.98874	pKG4_all_28
CP009144.1	134889	135163	275	135007	1.08161	5.4242	3.65368	pKG4_all_29
CP009144.1	143984	144214	231	144021	1.08796	6.20366	4.32997	pKG4_all_30
CP009144.1	159679	160172	494	160044	1.13367	12.7016	10.1362	pKG4_all_31
CP009144.1	168010	168261	252	168161	1.08021	5.5397	3.75313	pKG4_all_32
CP009144.1	176911	177463	553	177245	1.08737	6.17663	4.30688	pKG4_all_33
CP009144.1	178011	178259	249	178058	1.08779	6.04323	4.19076	pKG4_all_34
CP009144.1	180033	180449	417	180342	1.12067	10.6013	8.23806	pKG4_all_35
CP009144.1	186858	187103	246	187030	1.08282	5.58953	3.79639	pKG4_all_36
CP009144.1	194271	194503	233	194370	1.13731	13.4316	10.8003	pKG4_all_37
CP009144.1	208792	209078	287	208948	1.15345	17.3416	14.3965	pKG4_all_38
CP009144.1	230910	231127	218	230974	1.12034	10.4023	8.059	pKG4_all_39
CP009144.1	237685	237889	205	237797	1.11941	10.8046	8.41984	pKG4_all_40
CP009144.1	239651	240046	396	239696	1.10095	7.58966	5.5501	pKG4_all_41
CP009144.1	243032	243448	417	243304	1.16371	17.856	14.8787	pKG4_all_42
CP009144.1	247249	247454	206	247273	1.09185	6.58749	4.66582	pKG4_all_43
CP009144.1	253265	253595	331	253454	1.13331	12.8618	10.2827	pKG4_all_44
CP009144.1	257968	258362	395	258132	1.10932	8.92288	6.73433	pKG4_all_45
CP009144.1	274478	274677	200	274541	1.07464	4.78606	3.10493	pKG4_all_46
CP009144.1	276414	276802	389	276692	1.14145	14.6377	11.8985	pKG4_all_47
CP009144.1	277185	277392	208	277268	1.14525	15.1163	12.3351	pKG4_all_48
CP009144.1	286666	287517	852	286856	1.23866	37.136	33.3577	pKG4_all_49
CP009144.1	290531	290950	420	290650	1.14214	13.5042	10.8662	pKG4_all_50
CP009144.1	292299	292733	435	292424	1.14224	13.3048	10.6857	pKG4_all_51
CP009144.1	293312	293639	328	293584	1.09688	6.90084	4.94086	pKG4_all_52
CP009144.1	294602	295097	496	294738	1.10981	8.54683	6.39942	pKG4_all_53
CP009144.1	295328	295741	414	295367	1.10295	7.55232	5.51632	pKG4_all_54
CP009144.1	296417	296723	307	296479	1.11836	9.80841	7.5261	pKG4_all_55
CP009144.1	298201	298890	690	298757	1.11729	9.51313	7.262	pKG4_all_57
CP009144.1	298998	300343	1346	299326	1.15308	15.151	12.3669	pKG4_all_58
CP009144.1	301973	303137	1165	302755	1.2704	38.6603	34.8457	pKG4_all_59
CP009144.1	303239	304352	1114	303802	1.34088	59.6643	55.4446	pKG4_all_60
CP009144.1	304573	305749	1177	305170	1.20156	24.7722	21.4317	pKG4_all_61
CP009144.1	306018	307385	1368	306210	1.18715	21.5354	18.3552	pKG4_all_62
CP009144.1	308305	308515	211	308351	1.10654	8.18328	6.07582	pKG4_all_63
CP009144.1	312063	312382	320	312258	1.16101	17.2327	14.2949	pKG4_all_64
CP009144.1	314459	314804	346	314621	1.13141	12.1446	9.62945	pKG4_all_65
CP009144.1	325779	326211	433	326040	1.11617	9.92296	7.62857	pKG4_all_67
CP009144.1	327297	327933	637	327634	1.15757	16.899	13.9843	pKG4_all_68
CP009144.1	328565	328980	416	328707	1.17292	20.3622	17.2453	pKG4_all_69
CP009144.1	333112	333317	206	333191	1.12233	11.1019	8.68747	pKG4_all_71
CP009144.1	335778	336207	430	336104	1.14945	15.2274	12.4366	pKG4_all_72
CP009144.1	340106	340400	295	340284	1.12285	10.4588	8.10997	pKG4_all_73
CP009144.1	341481	342529	1049	342159	1.19215	24.5119	21.1839	pKG4_all_74
CP009144.1	347979	348316	338	348104	1.13503	12.9055	10.3222	pKG4_all_75
CP009144.1	348616	348826	211	348706	1.09044	6.29614	4.41094	pKG4_all_76
CP009144.1	349456	350003	548	349821	1.14575	14.5734	11.8407	pKG4_all_77
CP009144.1	353647	354040	394	353747	1.18094	21.8816	18.684	pKG4_all_78
CP009144.1	361283	361494	212	361359	1.07741	4.8791	3.18436	pKG4_all_79
CP009144.1	362529	363112	584	362787	1.13575	12.7065	10.1407	pKG4_all_80
CP009144.1	364456	364910	455	364643	1.11417	9.87343	7.58455	pKG4_all_81
CP009144.1	365334	365558	225	365483	1.12031	10.2164	7.89173	pKG4_all_82
CP009144.1	366311	366665	355	366502	1.13258	12.0879	9.5783	pKG4_all_83
CP009144.1	377251	377612	362	377398	1.10111	7.6726	5.62304	pKG4_all_84
CP009144.1	386748	386954	207	386865	1.10029	7.37302	5.35756	pKG4_all_85
CP009144.1	387928	388162	235	388033	1.09026	6.17286	4.30353	pKG4_all_86
CP009144.1	395777	396323	547	396145	1.12379	10.6107	8.24619	pKG4_all_87
CP009144.1	399961	400274	314	400141	1.1918	23.4122	20.134	pKG4_all_88
CP009144.1	401274	401562	289	401445	1.16562	17.8341	14.8579	pKG4_all_89
CP009144.1	402357	402579	223	402478	1.13561	12.4761	9.93092	pKG4_all_90
CP009144.1	403217	403437	221	403266	1.08762	5.84224	4.01605	pKG4_all_91
CP009144.1	404814	405206	393	405011	1.14723	14.3147	11.6046	pKG4_all_92
CP009144.1	417118	417647	530	417244	1.13626	12.8796	10.2988	pKG4_all_93
CP009144.1	420470	420863	394	420691	1.15028	15.4868	12.6748	pKG4_all_94
CP009144.1	424405	424808	404	424595	1.153	15.8308	12.9919	pKG4_all_95
CP009144.1	432434	432761	328	432591	1.0769	4.87159	3.17828	pKG4_all_96
CP009144.1	434421	434655	235	434626	1.08584	5.68479	3.87912	pKG4_all_97
CP009144.1	438210	438653	444	438394	1.11144	9.04757	6.84517	pKG4_all_98
CP009144.1	468430	468721	292	468527	1.14758	15.0216	12.248	pKG4_all_99
CP009144.1	484782	484994	213	484937	1.11284	9.25398	7.03012	pKG4_all_101
CP009144.1	489319	489525	207	489443	1.10779	8.40837	6.27604	pKG4_all_103
CP009144.1	490022	490426	405	490190	1.14103	13.4256	10.795	pKG4_all_104
CP009144.1	494991	495238	248	495082	1.10636	8.199	6.09005	pKG4_all_105
CP009144.1	503663	504032	370	503764	1.1781	21.8001	18.6074	pKG4_all_106
CP009144.1	505406	505821	416	505511	1.09532	6.71021	4.7732	pKG4_all_107
CP009144.1	507478	507809	332	507519	1.11401	9.078	6.87285	pKG4_all_108
CP009144.1	515700	516122	423	515817	1.11858	9.33145	7.09976	pKG4_all_109
CP009144.1	516388	516594	207	516437	1.12618	10.4599	8.11096	pKG4_all_110
CP009144.1	517624	517823	200	517715	1.08784	5.65273	3.85119	pKG4_all_111
CP009144.1	521697	522028	332	521715	1.07728	4.79624	3.11377	pKG4_all_112
CP009144.1	522706	523021	316	522812	1.14171	13.4145	10.7855	pKG4_all_113
CP009144.1	525736	526109	374	525998	1.10449	8.26866	6.15197	pKG4_all_114
CP009144.1	532130	532429	300	532257	1.10859	8.42524	6.29087	pKG4_all_115
CP009144.1	548537	548752	216	548694	1.12155	10.3884	8.04629	pKG4_all_116
CP009144.1	553291	553629	339	553537	1.11199	8.82092	6.64347	pKG4_all_117
CP009144.1	554049	554573	525	554401	1.10119	7.05113	5.07346	pKG4_all_118
CP009144.1	555373	556159	787	555823	1.18831	20.9783	17.8304	pKG4_all_119
CP009144.1	556944	557850	907	557298	1.15003	13.5672	10.9235	pKG4_all_120
CP009144.1	558678	559404	727	558853	1.13835	12.5349	9.98448	pKG4_all_121
CP009144.1	559773	560655	883	560345	1.20822	24.8367	21.4913	pKG4_all_122
CP009144.1	560793	561716	924	561499	1.18907	20.6251	17.494	pKG4_all_123
CP009144.1	561794	562091	298	561989	1.10639	7.43072	5.4089	pKG4_all_124
CP009144.1	563757	564332	576	563856	1.1489	13.8467	11.1777	pKG4_all_125
CP009144.1	564867	565103	237	564961	1.12003	9.8464	7.55987	pKG4_all_126
CP009144.1	566183	567335	1153	566878	1.15715	15.6668	12.8398	pKG4_all_127
CP009144.1	567952	568992	1041	568101	1.15289	14.5113	11.7838	pKG4_all_128
CP009144.1	569399	569658	260	569638	1.10478	7.78084	5.71898	pKG4_all_129
CP009144.1	572521	573014	494	572746	1.16615	17.0301	14.106	pKG4_all_131
CP009144.1	574278	574551	274	574490	1.08029	4.89178	3.19544	pKG4_all_132
CP009144.1	589678	590392	715	589767	1.12121	10.2219	7.89671	pKG4_all_133
CP009144.1	607840	608210	371	608005	1.09621	6.76774	4.82345	pKG4_all_134
CP009144.1	617919	618239	321	618131	1.1653	17.5822	14.6209	pKG4_all_135
CP009144.1	659274	659729	456	659645	1.08932	6.01115	4.16287	pKG4_all_136
CP009144.1	664700	664926	227	664876	1.12769	11.0056	8.60052	pKG4_all_137
CP009144.1	673057	673630	574	673202	1.37382	76.9622	72.4744	pKG4_all_139
CP009144.1	674624	674900	277	674690	1.10974	8.1193	6.01931	pKG4_all_140
CP009144.1	676277	676890	614	676543	1.10785	8.02082	5.93212	pKG4_all_141
CP009144.1	678110	678315	206	678230	1.13611	11.9186	9.42539	pKG4_all_142
CP009144.1	699796	700188	393	699947	1.24858	36.7894	33.018	pKG4_all_143
CP009144.1	707196	707440	245	707276	1.13694	12.2739	9.74695	pKG4_all_144
CP009144.1	735622	736162	541	736084	1.15745	15.375	12.5711	pKG4_all_145
CP009144.1	737517	737717	201	737559	1.10157	7.38699	5.37014	pKG4_all_146
CP009144.1	745331	745624	294	745492	1.20615	25.5669	22.1906	pKG4_all_147
CP009144.1	746768	747053	286	746884	1.10586	7.69529	5.64281	pKG4_all_148
CP009144.1	747310	747560	251	747432	1.09815	6.98492	5.01493	pKG4_all_149
CP009144.1	751854	752057	204	751986	1.10647	8.06346	5.96974	pKG4_all_150
CP009144.1	753865	754298	434	754165	1.13798	12.0535	9.54762	pKG4_all_151
CP009144.1	755456	755910	455	755606	1.11365	8.84154	6.66153	pKG4_all_152
CP009144.1	770332	771068	737	770568	1.17349	18.1691	15.1713	pKG4_all_153
CP009144.1	772370	773125	756	772735	1.13285	11.0712	8.65972	pKG4_all_154
CP009144.1	773346	773595	250	773432	1.13752	12.2092	9.68865	pKG4_all_155
CP009144.1	774839	775312	474	774974	1.14019	12.5075	9.95927	pKG4_all_156
CP009144.1	776573	776790	218	776661	1.14248	12.7405	10.1714	pKG4_all_157
CP009144.1	780638	780948	311	780793	1.09709	6.78028	4.83471	pKG4_all_158
CP009144.1	787343	788041	699	787744	1.13212	11.1341	8.71633	pKG4_all_159
CP009144.1	791965	792235	271	792141	1.11941	9.34237	7.10959	pKG4_all_161
CP009144.1	804270	804747	478	804535	1.09875	6.64261	4.71383	pKG4_all_162
CP009144.1	806308	806669	362	806415	1.14563	13.0867	10.4875	pKG4_all_163
CP009144.1	807819	808391	573	808014	1.1183	9.29554	7.06792	pKG4_all_164
CP009144.1	808759	808977	219	808834	1.11891	9.02075	6.82136	pKG4_all_165
CP009144.1	809912	810119	208	809972	1.10671	7.49245	5.46365	pKG4_all_166
CP009144.1	810357	810584	228	810413	1.10243	7.1169	5.13165	pKG4_all_167
CP009144.1	813827	814959	1133	814141	1.13794	11.8734	9.38467	pKG4_all_168
CP009144.1	816180	816654	475	816258	1.13747	11.3163	8.88099	pKG4_all_169
CP009144.1	818228	818445	218	818336	1.12909	10.2792	7.94873	pKG4_all_170
CP009144.1	823694	824044	351	823930	1.14333	12.5549	10.0024	pKG4_all_171
CP009144.1	828855	829301	447	829198	1.11932	9.24981	7.0263	pKG4_all_172
CP009144.1	832335	832831	497	832658	1.22617	29.0299	25.5087	pKG4_all_173
CP009144.1	833485	833717	233	833567	1.0888	5.49139	3.71203	pKG4_all_174
CP009144.1	833806	834081	276	833957	1.09101	5.73753	3.92519	pKG4_all_175
CP009144.1	835193	835500	308	835381	1.1325	11.6709	9.20089	pKG4_all_176
CP009144.1	843452	843810	359	843768	1.10114	6.75354	4.81141	pKG4_all_177
CP009144.1	846242	846730	489	846656	1.14231	12.5231	9.97367	pKG4_all_178
CP009144.1	846889	847109	221	846965	1.15963	15.2664	12.4723	pKG4_all_179
CP009144.1	848648	848991	344	848727	1.14549	12.5326	9.98232	pKG4_all_180
CP009144.1	849284	849779	496	849513	1.16929	16.761	13.8574	pKG4_all_181
CP009144.1	851119	851774	656	851347	1.14178	12.0794	9.57086	pKG4_all_183
CP009144.1	856206	856520	315	856374	1.18742	20.7614	17.6236	pKG4_all_184
CP009144.1	857971	858229	259	858114	1.11858	9.69628	7.4252	pKG4_all_185
CP009144.1	863893	864233	341	864054	1.15543	15.2174	12.4273	pKG4_all_186
CP009144.1	871833	872501	669	871990	1.16204	15.998	13.1477	pKG4_all_187
CP009144.1	892783	893057	275	892912	1.12617	9.91137	7.61806	pKG4_all_188
CP009144.1	896492	897174	683	896633	1.11213	8.11621	6.01656	pKG4_all_189
CP009144.1	898889	899457	569	899297	1.17245	17.9771	14.9918	pKG4_all_190
CP009144.1	912717	913200	484	912880	1.15967	15.7166	12.8864	pKG4_all_191
CP009144.1	920500	920754	255	920703	1.11657	8.96899	6.77503	pKG4_all_192
CP009144.1	931169	931435	267	931380	1.09683	6.32865	4.43942	pKG4_all_193
CP009144.1	937697	937959	263	937792	1.14894	12.9639	10.3757	pKG4_all_195
CP009144.1	938688	938911	224	938848	1.12005	8.89333	6.70791	pKG4_all_196
CP009144.1	945245	945687	443	945621	1.11303	8.21975	6.10869	pKG4_all_197
CP009144.1	948215	948473	259	948279	1.1234	9.88885	7.59794	pKG4_all_198
CP009144.1	950158	950416	259	950206	1.12134	9.12122	6.91081	pKG4_all_199
CP009144.1	958961	959269	309	959152	1.15668	14.5755	11.8425	pKG4_all_200
CP009144.1	988696	989215	520	988844	1.12601	9.92912	7.63414	pKG4_all_201
CP009144.1	990559	990957	399	990734	1.12025	8.98642	6.79015	pKG4_all_202
CP009144.1	996608	996819	212	996778	1.09531	6.08012	4.22295	pKG4_all_203
CP009144.1	1005138	1005403	266	1005323	1.17372	17.4948	14.5398	pKG4_all_204
CP009144.1	1005506	1005784	279	1005691	1.09278	5.80812	3.98663	pKG4_all_205
CP009144.1	1011661	1011862	202	1011759	1.12071	8.92289	6.73433	pKG4_all_206
CP009144.1	1012225	1012440	216	1012385	1.13755	11.1854	8.76257	pKG4_all_207
CP009144.1	1017975	1018205	231	1018161	1.16453	15.1023	12.322	pKG4_all_208
CP009144.1	1023196	1023613	418	1023277	1.10886	7.52389	5.49124	pKG4_all_209
CP009144.1	1028145	1028453	309	1028303	1.12205	8.8819	6.69748	pKG4_all_210
CP009144.1	1033082	1033393	312	1033223	1.11522	8.0567	5.96381	pKG4_all_211
CP009144.1	1034328	1034548	221	1034404	1.16158	14.6842	11.941	pKG4_all_212
CP009144.1	1036032	1036432	401	1036289	1.11478	8.03392	5.94339	pKG4_all_213
CP009144.1	1043274	1043605	332	1043443	1.14508	12.4039	9.865	pKG4_all_214
CP009144.1	1050690	1051097	408	1050811	1.14399	11.9372	9.4424	pKG4_all_215
CP009144.1	1051774	1052011	238	1051915	1.13326	10.6947	8.32137	pKG4_all_216
CP009144.1	1054359	1054649	291	1054439	1.10207	6.57146	4.65162	pKG4_all_217
CP009144.1	1055275	1055475	201	1055401	1.10379	6.85852	4.90345	pKG4_all_218
CP009144.1	1055619	1055847	229	1055754	1.1234	9.11398	6.90427	pKG4_all_219
CP009144.1	1058633	1058924	292	1058787	1.12362	9.08894	6.88213	pKG4_all_220
CP009144.1	1059046	1059523	478	1059225	1.10398	6.72175	4.78297	pKG4_all_221
CP009144.1	1061010	1061219	210	1061136	1.12244	8.93343	6.74349	pKG4_all_222
CP009144.1	1062447	1063302	856	1062698	1.13894	11.1196	8.70334	pKG4_all_223
CP009144.1	1064576	1064835	260	1064755	1.10633	6.99178	5.02068	pKG4_all_224
CP009144.1	1068803	1069053	251	1068926	1.08669	4.94921	3.24407	pKG4_all_225
CP009144.1	1080337	1080537	201	1080482	1.10594	6.94639	4.98056	pKG4_all_226
CP009144.1	1080773	1081018	246	1080810	1.08691	5.12095	3.39188	pKG4_all_227
CP009144.1	1093892	1094102	211	1093979	1.09589	6.00514	4.15754	pKG4_all_228
CP009144.1	1098540	1098961	422	1098682	1.11813	8.65209	6.49309	pKG4_all_229
CP009144.1	1105831	1106048	218	1105861	1.08321	4.6797	3.01438	pKG4_all_230
CP009144.1	1117904	1118167	264	1117973	1.11616	8.12731	6.02582	pKG4_all_231
CP009144.1	1120535	1120908	374	1120878	1.10044	6.32711	4.43807	pKG4_all_232
CP009144.1	1126120	1126374	255	1126296	1.10162	6.45727	4.55164	pKG4_all_233
CP009144.1	1126566	1126904	339	1126660	1.12323	9.03695	6.83564	pKG4_all_234
CP009144.1	1132723	1133026	304	1132909	1.12492	9.42933	7.18702	pKG4_all_235
CP009144.1	1141655	1142044	390	1141949	1.12345	9.14512	6.93181	pKG4_all_236
CP009144.1	1145652	1146001	350	1145742	1.17744	17.2783	14.3366	pKG4_all_237
CP009144.1	1150359	1150953	595	1150518	1.22498	26.6893	23.2684	pKG4_all_238
CP009144.1	1152772	1153025	254	1152944	1.12519	9.24582	7.02262	pKG4_all_239
CP009144.1	1159002	1159259	258	1159162	1.12612	9.61586	7.35361	pKG4_all_240
CP009144.1	1161410	1161619	210	1161548	1.13266	10.2713	7.94139	pKG4_all_241
CP009144.1	1169320	1169546	227	1169471	1.10476	6.81114	4.86198	pKG4_all_242
CP009144.1	1196256	1196693	438	1196461	1.15264	13.3423	10.7193	pKG4_all_243
CP009144.1	1203574	1203820	247	1203713	1.12661	9.60883	7.34719	pKG4_all_244
CP009144.1	1210281	1210951	671	1210586	1.15308	13.2314	10.6191	pKG4_all_245
CP009144.1	1235890	1236273	384	1236208	1.09137	5.43249	3.66104	pKG4_all_246
CP009144.1	1240719	1240933	215	1240874	1.10032	6.41329	4.51364	pKG4_all_247
CP009144.1	1343732	1344477	746	1343908	1.15033	12.7943	10.2209	pKG4_all_248
CP009144.1	1363693	1363913	221	1363730	1.08231	4.85327	3.16228	pKG4_all_249
CP009144.1	1364189	1364415	227	1364269	1.11616	8.12731	6.02582	pKG4_all_250
CP009144.1	1394020	1394309	290	1394080	1.12912	9.77869	7.49922	pKG4_all_251
CP009144.1	2276748	2277023	276	2276872	1.41788	84.3966	79.7805	pKG4_all_253
CP009144.1	2278814	2279130	317	2278969	1.61589	172.745	165.917	pKG4_all_254
CP009144.1	2300148	2300380	233	2300271	1.09887	6.19834	4.32517	pKG4_all_255
CP009144.1	2360220	2360559	340	2360339	1.13698	10.8331	8.44539	pKG4_all_256
CP009144.1	2466984	2467287	304	2467121	1.0863	4.94921	3.24407	pKG4_all_257
CP009144.1	2474984	2475447	464	2475088	1.12558	9.29842	7.07007	pKG4_all_258
CP009144.1	2518100	2518494	395	2518417	1.12519	9.24582	7.02262	pKG4_all_259
CP009144.1	2540890	2541235	346	2540926	1.08858	5.31571	3.56024	pKG4_all_260
CP009144.1	2546095	2546318	224	2546202	1.10248	6.71912	4.78114	pKG4_all_261
CP009144.1	2553744	2554131	388	2554095	1.10555	6.90116	4.94086	pKG4_all_262
CP009144.1	2567041	2567403	363	2567287	1.09856	6.2713	4.38963	pKG4_all_263
CP009144.1	2567512	2567945	434	2567708	1.12401	9.14108	6.92822	pKG4_all_264
CP009144.1	2578541	2578839	299	2578752	1.10123	6.41373	4.51364	pKG4_all_265
CP009144.1	2586047	2586355	309	2586223	1.08473	4.79886	3.11551	pKG4_all_266
CP009144.1	2587135	2587529	395	2587452	1.17823	17.5388	14.5804	pKG4_all_267
CP009144.1	2595153	2595460	308	2595370	1.09415	5.69718	3.88966	pKG4_all_268
CP009144.1	2604362	2604645	284	2604456	1.12873	9.72472	7.45078	pKG4_all_269
CP009144.1	2607221	2607452	232	2607298	1.14169	11.5272	9.07112	pKG4_all_270
CP009144.1	2616604	2616991	388	2616770	1.1093	7.45248	5.42819	pKG4_all_271
CP009144.1	2624559	2624759	201	2624670	1.08875	5.2741	3.52399	pKG4_all_272
CP009144.1	2629001	2629313	313	2629162	1.13273	10.6778	8.30626	pKG4_all_273
CP009144.1	2630248	2630448	201	2630278	1.10803	7.49847	5.46895	pKG4_all_274
CP009144.1	2645098	2645299	202	2645237	1.09298	5.57536	3.78399	pKG4_all_275
CP009144.1	2649864	2650583	720	2650209	1.11593	8.14981	6.04597	pKG4_all_277
CP009144.1	2650689	2651232	544	2650985	1.20337	22.1803	18.9671	pKG4_all_278
CP009144.1	2664435	2664719	285	2664617	1.15505	13.5481	10.9062	pKG4_all_279
CP009144.1	2666210	2666413	204	2666289	1.12838	9.80174	7.52015	pKG4_all_280
CP009144.1	2667415	2667649	235	2667558	1.09926	6.19834	4.32517	pKG4_all_281
CP009144.1	2668220	2668453	234	2668270	1.0877	5.11576	3.38732	pKG4_all_282
CP009144.1	2670704	2670909	206	2670809	1.15814	14.1	11.4086	pKG4_all_283
CP009144.1	2673413	2673736	324	2673606	1.16432	15.4686	12.6578	pKG4_all_284
CP009144.1	2676816	2677354	539	2676969	1.11444	8.287	6.16797	pKG4_all_285
CP009144.1	2681866	2682305	440	2682226	1.1657	16.2916	13.4202	pKG4_all_286
CP009144.1	2684090	2684439	350	2684229	1.16119	14.7974	12.0429	pKG4_all_287
CP009144.1	2692324	2692563	240	2692415	1.17302	16.8839	13.9704	pKG4_all_288
CP009144.1	2697732	2697960	229	2697828	1.16762	15.5953	12.7743	pKG4_all_289
CP009144.1	2710921	2711131	211	2711026	1.08134	4.72447	3.05216	pKG4_all_291
CP009144.1	2711836	2712079	244	2711976	1.15133	13.1052	10.5045	pKG4_all_292
CP009144.1	2712571	2713002	432	2712932	1.18427	19.0749	16.0279	pKG4_all_293
CP009144.1	2719191	2719542	352	2719214	1.10175	6.71539	4.77786	pKG4_all_294
CP009144.1	2726713	2726979	267	2726722	1.09258	5.64797	3.84699	pKG4_all_295
CP009144.1	2735600	2735869	270	2735816	1.11094	7.75307	5.69393	pKG4_all_296
CP009144.1	2737520	2738006	487	2737583	1.15947	14.819	12.0625	pKG4_all_297
CP009144.1	2743800	2744013	214	2743979	1.1116	8.05402	5.96144	pKG4_all_298
CP009144.1	2744221	2744586	366	2744351	1.14754	12.9087	10.3252	pKG4_all_299
CP009144.1	2755322	2755560	239	2755397	1.15465	14.1248	11.4308	pKG4_all_300
CP009144.1	2755720	2756191	472	2756001	1.15409	14.1423	11.4466	pKG4_all_301
CP009144.1	2757519	2757894	376	2757631	1.15999	15.0438	12.2685	pKG4_all_302
CP009144.1	2763495	2763804	310	2763774	1.12478	9.72008	7.4471	pKG4_all_304
CP009144.1	2764787	2765072	286	2764881	1.09726	6.13798	4.2735	pKG4_all_305
CP009144.1	2766435	2766656	222	2766614	1.11746	8.4888	6.34784	pKG4_all_306
CP009144.1	2768662	2768900	239	2768837	1.09003	5.36687	3.60452	pKG4_all_307
CP009144.1	2770212	2770428	217	2770328	1.10358	6.84705	4.89371	pKG4_all_308
CP009144.1	2782041	2782254	214	2782180	1.13856	11.8573	9.37003	pKG4_all_310
CP009144.1	2785133	2785430	298	2785354	1.13767	11.3585	8.91902	pKG4_all_311
CP009144.1	2787698	2787911	214	2787742	1.11144	7.77197	5.71102	pKG4_all_312
CP009144.1	2789262	2789614	353	2789557	1.12258	9.3076	7.07831	pKG4_all_313
CP009144.1	2797655	2797859	205	2797800	1.13472	10.8047	8.41994	pKG4_all_314
CP009144.1	2798335	2798717	383	2798391	1.09432	5.91441	4.07842	pKG4_all_315
CP009144.1	2800777	2801343	567	2801101	1.16134	14.5868	11.8524	pKG4_all_316
CP009144.1	2802050	2802268	219	2802126	1.16566	15.485	12.6732	pKG4_all_317
CP009144.1	2803099	2803414	316	2803124	1.11141	8.04503	5.95329	pKG4_all_318
CP009144.1	2804320	2804635	316	2804443	1.12142	8.89105	6.70586	pKG4_all_319
CP009144.1	2805025	2805636	612	2805270	1.12058	8.81116	6.63481	pKG4_all_320
CP009144.1	2806250	2806690	441	2806607	1.14523	12.0621	9.55513	pKG4_all_321
CP009144.1	2807413	2808052	640	2807601	1.14012	11.2934	8.86	pKG4_all_322
CP009144.1	2809065	2809425	361	2809404	1.09708	6.23552	4.35833	pKG4_all_323
CP009144.1	2811476	2811949	474	2811830	1.10226	7.02042	5.0462	pKG4_all_325
CP009144.1	2813321	2813636	316	2813581	1.10806	7.46138	5.43573	pKG4_all_326
CP009144.1	2815473	2815863	391	2815555	1.11251	7.99766	5.91121	pKG4_all_327
CP009144.1	2819972	2820179	208	2820092	1.1516	13.1597	10.5543	pKG4_all_328
CP009144.1	2820676	2821070	395	2820942	1.19147	20.1661	17.0585	pKG4_all_329
CP009144.1	2821730	2821934	205	2821821	1.10073	6.42949	4.52753	pKG4_all_330
CP009144.1	2823083	2823293	211	2823228	1.14081	12.0301	9.52632	pKG4_all_331
CP009144.1	2823825	2824208	384	2824083	1.08971	5.51905	3.73568	pKG4_all_332
CP009144.1	2824788	2824987	200	2824938	1.10287	6.91099	4.94952	pKG4_all_333
CP009144.1	2826068	2826793	726	2826442	1.25131	34.0083	30.3299	pKG4_all_334
CP009144.1	2829570	2829773	204	2829626	1.09595	6.21847	4.34321	pKG4_all_335
CP009144.1	2846047	2846723	677	2846536	1.20018	22.5949	19.3619	pKG4_all_336
CP009144.1	2850166	2850484	319	2850246	1.1108	7.85002	5.77999	pKG4_all_337
CP009144.1	2850914	2851273	360	2851099	1.0917	5.82136	3.9977	pKG4_all_338
CP009144.1	2851563	2852051	489	2851909	1.15871	14.9843	12.2136	pKG4_all_339
CP009144.1	2853170	2853598	429	2853530	1.11412	8.73862	6.5702	pKG4_all_340
CP009144.1	2858823	2859257	435	2858935	1.12187	9.46214	7.21622	pKG4_all_341
CP009144.1	2863509	2863790	282	2863690	1.10027	6.86822	4.91197	pKG4_all_342
CP009144.1	2872721	2872982	262	2872892	1.10217	6.8785	4.9212	pKG4_all_343
CP009144.1	2875297	2875759	463	2875457	1.18112	18.9228	15.8836	pKG4_all_344
CP009144.1	2914491	2914869	379	2914534	1.08917	5.83923	4.01345	pKG4_all_345
CP009144.1	2930397	2930749	353	2930585	1.09411	6.32199	4.43411	pKG4_all_346
CP009144.1	2934359	2934684	326	2934541	1.13969	12.5726	10.0186	pKG4_all_347
CP009144.1	2948502	2948707	206	2948563	1.08514	5.41323	3.64452	pKG4_all_349
CP009144.1	2966790	2966999	210	2966815	1.08487	5.34861	3.58854	pKG4_all_350
CP009144.1	2968000	2968423	424	2968259	1.1758	19.2884	16.2295	pKG4_all_351
CP009144.1	2972377	2972591	215	2972475	1.08147	5.23652	3.49133	pKG4_all_352
CP009144.1	2972678	2973151	474	2972733	1.10691	8.16632	6.06092	pKG4_all_353
CP009144.1	2988734	2989091	358	2988982	1.11463	8.81841	6.64132	pKG4_all_354
CP009144.1	2993973	2994506	534	2994116	1.15285	14.7258	11.9791	pKG4_all_355
CP009144.1	3000650	3001365	716	3001060	1.17137	18.326	15.3182	pKG4_all_356
CP009144.1	3002099	3002344	246	3002222	1.0842	5.28635	3.53478	pKG4_all_357
CP009144.1	3006856	3007181	326	3007077	1.13772	12.4489	9.90578	pKG4_all_358
CP009144.1	3008569	3008894	326	3008636	1.12633	11.9346	9.43997	pKG4_all_359
CP009144.1	3022555	3022755	201	3022561	1.082	5.1199	3.39096	pKG4_all_360
CP009144.1	3024773	3024995	223	3024820	1.13097	11.6758	9.20522	pKG4_all_361
CP009144.1	3048268	3048645	378	3048355	1.14988	15.2482	12.4562	pKG4_all_363
CP009144.1	3063850	3064060	211	3064036	1.08546	5.48278	3.70449	pKG4_all_365
CP009144.1	3064321	3064541	221	3064377	1.10618	7.91671	5.83938	pKG4_all_366
CP009144.1	3067083	3067661	579	3067504	1.12133	9.86047	7.57278	pKG4_all_367
CP009144.1	3070400	3070632	233	3070547	1.12251	10.1501	7.83248	pKG4_all_369
CP009144.1	3075543	3075815	273	3075791	1.08029	5.1103	3.38251	pKG4_all_370
CP009144.1	3080114	3080334	221	3080255	1.14329	13.886	11.2136	pKG4_all_371
CP009144.1	3093099	3093574	476	3093262	1.14299	13.6011	10.9543	pKG4_all_372
CP009144.1	3105765	3106188	424	3105918	1.10617	7.87495	5.80246	pKG4_all_373
CP009144.1	3108965	3109190	226	3109154	1.09201	6.34691	4.45563	pKG4_all_374
CP009144.1	3123856	3124153	298	3124084	1.12873	11.1569	8.73702	pKG4_all_376
CP009144.1	3133518	3134525	1008	3134450	1.30599	53.8787	49.7781	pKG4_all_377
CP009144.1	3134670	3134909	240	3134732	1.20412	25.2803	21.9158	pKG4_all_378
CP009144.1	3139109	3139334	226	3139190	1.08415	5.34702	3.58714	pKG4_all_379
CP009144.1	3141515	3141894	380	3141703	1.11494	9.01219	6.81356	pKG4_all_381
CP009144.1	3146629	3146849	221	3146694	1.12541	10.5848	8.22298	pKG4_all_382
CP009144.1	3146962	3147231	270	3147143	1.1363	12.2642	9.7381	pKG4_all_383
CP009144.1	3151759	3152667	909	3152504	1.12579	11.2043	8.7799	pKG4_all_384
CP009144.1	3159121	3159637	517	3159260	1.14201	13.2451	10.6314	pKG4_all_385
CP009144.1	3160215	3160452	238	3160264	1.15225	15.0364	12.2615	pKG4_all_386
CP009144.1	3161859	3162449	591	3161990	1.16206	17.737	14.7666	pKG4_all_387
CP009144.1	3163422	3163674	253	3163541	1.08588	5.7713	3.95458	pKG4_all_388
CP009144.1	3166024	3166361	338	3166098	1.10805	8.55228	6.40438	pKG4_all_389
CP009144.1	3171175	3171619	445	3171520	1.13257	12.4273	9.88603	pKG4_all_390
CP009144.1	3175921	3176282	362	3176129	1.09619	6.95102	4.98471	pKG4_all_391
CP009144.1	3190016	3190333	318	3190123	1.10963	8.66867	6.50794	pKG4_all_392
CP009144.1	3190965	3191168	204	3191036	1.12812	11.3995	8.95654	pKG4_all_393
CP009144.1	3191999	3192314	316	3192233	1.08463	5.54954	3.76183	pKG4_all_394
CP009144.1	3192650	3192870	221	3192701	1.11684	9.96209	7.66393	pKG4_all_395
CP009144.1	3202962	3203400	439	3203207	1.25446	39.5643	35.7326	pKG4_all_397
CP009144.1	3208647	3208943	297	3208861	1.1293	11.3663	8.92628	pKG4_all_398
CP009144.1	3218155	3218936	782	3218688	1.15967	18.0106	15.023	pKG4_all_399
CP009144.1	3225473	3225711	239	3225564	1.09628	6.92109	4.9586	pKG4_all_400
CP009144.1	3226099	3226327	229	3226187	1.12797	11.4146	8.97001	pKG4_all_401
CP009144.1	3242250	3242487	238	3242426	1.08421	5.5557	3.76729	pKG4_all_402
CP009144.1	3256991	3257456	466	3257064	1.13139	11.7962	9.31413	pKG4_all_403
CP009144.1	3259589	3259960	372	3259636	1.13801	12.4988	9.95128	pKG4_all_404
CP009144.1	3262896	3263216	321	3263046	1.16407	17.1775	14.2435	pKG4_all_405
CP009144.1	3273738	3274000	263	3273894	1.08914	5.98361	4.13894	pKG4_all_406
CP009144.1	3282915	3283398	484	3283159	1.08062	5.30585	3.55142	pKG4_all_407
CP009144.1	3289163	3289929	767	3289787	1.14225	13.4398	10.8075	pKG4_all_408
CP009144.1	3297575	3297941	367	3297872	1.10691	8.52509	6.38042	pKG4_all_409
CP009144.1	3306753	3307024	272	3306942	1.13883	13.244	10.6305	pKG4_all_410
CP009144.1	3315469	3316122	654	3315609	1.16684	18.6972	15.6688	pKG4_all_411
CP009144.1	3318225	3318533	309	3318457	1.11481	10.5415	8.18421	pKG4_all_412
CP009144.1	3335581	3335965	385	3335737	1.11652	9.82329	7.53947	pKG4_all_413
CP009144.1	3336279	3336512	234	3336419	1.13826	13.2995	10.6808	pKG4_all_414
CP009144.1	3337635	3337951	317	3337739	1.10785	8.52358	6.37907	pKG4_all_415
CP009144.1	3339753	3340350	598	3340121	1.24793	38.2456	34.4398	pKG4_all_416
CP009144.1	3341998	3342430	433	3342166	1.19771	25.7254	22.3437	pKG4_all_417
CP009144.1	3349454	3349759	306	3349563	1.11781	10.2783	7.94792	pKG4_all_418
CP009144.1	3352878	3353191	314	3353098	1.08456	5.94443	4.10472	pKG4_all_419
CP009144.1	3357357	3357571	215	3357535	1.08008	5.47761	3.69998	pKG4_all_420
CP009144.1	3365344	3365551	208	3365482	1.08008	5.40959	3.64136	pKG4_all_421
CP009144.1	3367748	3367951	204	3367848	1.08289	5.84069	4.01474	pKG4_all_422
CP009144.1	3383170	3383721	552	3383537	1.16695	18.3586	15.3492	pKG4_all_424
CP009144.1	3386908	3387149	242	3386975	1.10023	7.46844	5.44214	pKG4_all_425
CP009144.1	3389730	3390024	295	3389909	1.14159	14.1297	11.4349	pKG4_all_426
CP009144.1	3393394	3393629	236	3393468	1.12117	10.9482	8.54934	pKG4_all_427
CP009144.1	3403854	3404325	472	3404114	1.1435	14.8866	12.1241	pKG4_all_428
CP009144.1	3406342	3406627	286	3406359	1.08533	5.8839	4.05207	pKG4_all_429
CP009144.1	3409521	3409833	313	3409675	1.15028	15.4517	12.6422	pKG4_all_430
CP009144.1	3413862	3414074	213	3414003	1.13476	13.0981	10.4979	pKG4_all_431
CP009144.1	3414989	3415738	750	3415183	1.14878	15.3035	12.5059	pKG4_all_432
CP009144.1	3417276	3417482	207	3417393	1.12306	10.9406	8.54268	pKG4_all_433
CP009144.1	3421173	3421541	369	3421452	1.09947	7.55256	5.51653	pKG4_all_434
CP009144.1	3425646	3426060	415	3425779	1.11496	9.75451	7.47791	pKG4_all_435
CP009144.1	3427092	3427306	215	3427216	1.13479	13.2031	10.5942	pKG4_all_436
CP009144.1	3441068	3441338	271	3441124	1.08275	5.68191	3.87661	pKG4_all_438
CP009144.1	3450086	3450451	366	3450304	1.17374	21.3345	18.1639	pKG4_all_439
CP009144.1	3451309	3451651	343	3451505	1.19472	25.1769	21.8161	pKG4_all_440
CP009144.1	3452179	3452663	485	3452611	1.12751	12.1898	9.67077	pKG4_all_441
CP009144.1	3454358	3454881	524	3454573	1.12612	11.4591	9.01039	pKG4_all_442
CP009144.1	3455395	3455688	294	3455609	1.08184	5.53846	3.75202	pKG4_all_443
CP009144.1	3456734	3457932	1199	3457307	1.14718	15.3208	12.5214	pKG4_all_444
CP009144.1	3462790	3463114	325	3463008	1.09885	7.60482	5.56308	pKG4_all_445
CP009144.1	3467219	3467692	474	3467438	1.15841	17.3866	14.4383	pKG4_all_446
CP009144.1	3469749	3470297	549	3470132	1.15652	16.8965	13.9822	pKG4_all_447
CP009144.1	3475941	3476322	382	3476035	1.09592	7.40642	5.3875	pKG4_all_448
CP009144.1	3480909	3481301	393	3481158	1.14937	15.2276	12.4368	pKG4_all_450
CP009144.1	3483692	3484075	384	3483842	1.09825	7.28917	5.28359	pKG4_all_451
CP009144.1	3486152	3486589	438	3486458	1.08087	5.32093	3.56488	pKG4_all_452
CP009144.1	3499015	3499390	376	3499129	1.1476	15.7278	12.8966	pKG4_all_453
CP009144.1	3507644	3508160	517	3507979	1.16397	18.8632	15.827	pKG4_all_454
CP009144.1	3518106	3518976	871	3518512	1.27408	49.5672	45.5279	pKG4_all_456
CP009144.1	3547171	3547659	489	3547527	1.16027	18.4922	15.4755	pKG4_all_457
CP009144.1	3551630	3552047	418	3551891	1.19632	27.0785	23.6408	pKG4_all_458
CP009144.1	3553261	3553489	229	3553341	1.09466	7.44235	5.4192	pKG4_all_459
CP009144.1	3556492	3556703	212	3556535	1.09467	7.01276	5.03933	pKG4_all_460
CP009144.1	3557383	3557994	612	3557566	1.23471	36.8049	33.0332	pKG4_all_461
CP009144.1	3562664	3563233	570	3562855	1.14327	15.2966	12.4996	pKG4_all_462
CP009144.1	3563472	3563689	218	3563655	1.08859	6.2941	4.40917	pKG4_all_463
CP009144.1	3583968	3584384	417	3584242	1.16051	18.442	15.4285	pKG4_all_465
CP009144.1	3586419	3586620	202	3586453	1.08147	5.56921	3.7792	pKG4_all_466
CP009144.1	3589474	3589694	221	3589606	1.15438	16.2937	13.4221	pKG4_all_467
CP009144.1	3593842	3594233	392	3593931	1.12711	11.5378	9.08071	pKG4_all_468
CP009144.1	3594839	3595042	204	3594972	1.16067	17.7306	14.7606	pKG4_all_469
CP009144.1	3602528	3602750	223	3602693	1.11395	9.72519	7.45119	pKG4_all_470
CP009144.1	3603945	3604406	462	3604274	1.16378	18.737	15.707	pKG4_all_471
CP009144.1	3605739	3606082	344	3605931	1.09933	7.81187	5.74623	pKG4_all_472
CP009144.1	3610248	3610571	324	3610402	1.14948	16.1935	13.329	pKG4_all_473
CP009144.1	3611084	3611485	402	3611251	1.09827	7.63737	5.59207	pKG4_all_474
CP009144.1	3615910	3616124	215	3616074	1.10991	9.31644	7.08616	pKG4_all_475
CP009144.1	3617559	3617786	228	3617672	1.11193	9.59288	7.33288	pKG4_all_476
CP009144.1	3621132	3621360	229	3621319	1.0797	5.51808	3.73485	pKG4_all_477
CP009144.1	3635313	3635545	233	3635427	1.11853	10.6219	8.25613	pKG4_all_478
CP009144.1	3647304	3647835	532	3647384	1.09615	7.2994	5.29259	pKG4_all_479
CP009144.1	3649089	3649365	277	3649333	1.13194	12.5504	9.99834	pKG4_all_480
CP009145.1	152	1424	1273	1332	1.1407	12.4271	9.88593	pKG4_all_481
CP009145.1	1561	2050	490	1649	1.09831	6.95363	4.98707	pKG4_all_482
CP009145.1	2416	2642	227	2549	1.13808	11.7579	9.27951	pKG4_all_483
CP009145.1	2864	3451	588	3242	1.21567	24.8492	21.5032	pKG4_all_484
CP009145.1	3811	4013	203	3928	1.10025	6.66705	4.73536	pKG4_all_485
CP009145.1	4690	5575	886	4867	1.14449	13.7362	11.0774	pKG4_all_486
CP009145.1	6190	6469	280	6384	1.14669	13.3732	10.7473	pKG4_all_487
CP009145.1	6647	7084	438	7017	1.14712	14.0752	11.3861	pKG4_all_488
CP009145.1	7835	8050	216	7968	1.09937	6.95523	4.98855	pKG4_all_489
CP009145.1	8753	9066	314	8828	1.11395	8.71159	6.54624	pKG4_all_490
CP009145.1	9749	10205	457	9840	1.08147	5.06319	3.34226	pKG4_all_491
CP009145.1	23047	23401	355	23346	1.10149	7.07122	5.09144	pKG4_all_493
CP009145.1	25178	25457	280	25379	1.11746	8.97126	6.7771	pKG4_all_494
CP009145.1	27542	27780	239	27684	1.17962	19.5234	16.4519	pKG4_all_495
CP009145.1	36881	37208	328	36968	1.09201	5.96224	4.11989	pKG4_all_496
CP009145.1	43187	43397	211	43318	1.10526	7.4414	5.41834	pKG4_all_497
CP009145.1	47667	47976	310	47747	1.16376	16.2928	13.4213	pKG4_all_498
CP009145.1	51438	51666	229	51522	1.13277	11.2426	8.81452	pKG4_all_499
CP009145.1	55211	55442	232	55292	1.11948	9.38984	7.15163	pKG4_all_500
CP009145.1	56218	56466	249	56272	1.11374	8.61596	6.46074	pKG4_all_501
CP009145.1	57235	57476	242	57335	1.20543	25.2124	21.8504	pKG4_all_502
CP009145.1	57614	57844	231	57682	1.13959	12.5246	9.97502	pKG4_all_503
CP009145.1	73818	74212	395	73897	1.15548	15.1762	12.3904	pKG4_all_504
CP009145.1	83477	83727	251	83665	1.09411	6.05486	4.20101	pKG4_all_505
CP009145.1	88074	88459	386	88386	1.10303	7.18959	5.19555	pKG4_all_506
CP009145.1	90344	90685	342	90451	1.13252	10.9968	8.59308	pKG4_all_507
CP009145.1	90989	91272	284	91134	1.08118	4.76878	3.08992	pKG4_all_508
CP009145.1	96893	97113	221	96928	1.0805	4.82133	3.1349	pKG4_all_509
CP009145.1	97341	97570	230	97434	1.11354	8.10145	6.00325	pKG4_all_510
CP009145.1	102033	102521	489	102304	1.17391	16.7078	13.8079	pKG4_all_511
CP009145.1	103590	104167	578	103670	1.12126	8.7793	6.6061	pKG4_all_512
CP009145.1	115735	116113	379	115968	1.13192	10.186	7.86457	pKG4_all_513
CP009145.1	170179	170665	487	170498	1.12274	9.33188	7.10015	pKG4_all_515
CP009145.1	170987	171204	218	171167	1.11986	8.95173	6.75989	pKG4_all_516
CP009145.1	217109	217309	201	217237	1.10987	7.40723	5.38778	pKG4_all_517
CP009145.1	1294945	1295244	300	1295104	1.11007	7.47798	5.4505	pKG4_all_520
CP009145.1	1325638	1326155	518	1325752	1.12159	8.99466	6.79774	pKG4_all_521
CP009145.1	1329460	1329676	217	1329549	1.11615	8.46313	6.32516	pKG4_all_522
CP009145.1	1340268	1340779	512	1340443	1.10204	6.6724	4.74017	pKG4_all_524
CP009145.1	1352261	1352582	322	1352405	1.1142	8.27279	6.15559	pKG4_all_525
CP009145.1	1360131	1360494	364	1360287	1.09082	5.68916	3.88298	pKG4_all_526
CP009145.1	1363243	1363676	434	1363385	1.13771	11.1962	8.77257	pKG4_all_527
CP009145.1	1365707	1365952	246	1365886	1.11808	8.63693	6.47939	pKG4_all_528
CP009145.1	1378548	1378792	245	1378660	1.14136	11.8897	9.39931	pKG4_all_529
CP009145.1	1387168	1387511	344	1387320	1.20881	24.2892	20.9698	pKG4_all_530
CP009145.1	1393609	1393810	202	1393793	1.10115	6.76437	4.82102	pKG4_all_532
CP009145.1	1394295	1394516	222	1394436	1.15122	13.8627	11.1925	pKG4_all_533
CP009145.1	1402454	1402682	229	1402611	1.08028	4.70804	3.0383	pKG4_all_535
CP009145.1	1403375	1403603	229	1403476	1.16731	16.404	13.5257	pKG4_all_536
CP009145.1	1403719	1404208	490	1403782	1.12153	9.22458	7.0036	pKG4_all_537
CP009145.1	1426757	1427076	320	1426966	1.09615	6.54469	4.62805	pKG4_all_538
CP009145.1	1434365	1434877	513	1434494	1.13808	12.3563	9.82183	pKG4_all_539
CP009145.1	1438889	1439247	359	1439076	1.12808	10.3072	7.97383	pKG4_all_540
CP009145.1	1440188	1440773	586	1440335	1.14365	12.6473	10.0866	pKG4_all_541
CP009145.1	1441826	1442158	333	1441967	1.11958	9.40768	7.16727	pKG4_all_542
CP009145.1	1443236	1443439	204	1443409	1.09264	6.08437	4.22678	pKG4_all_543
CP009145.1	1448059	1448348	290	1448158	1.10329	7.40501	5.38619	pKG4_all_544
CP009145.1	1450507	1450864	358	1450668	1.15976	15.1769	12.3909	pKG4_all_545
CP009145.1	1451239	1451504	266	1451363	1.12551	9.84354	7.5573	pKG4_all_546
CP009145.1	1451653	1451959	307	1451761	1.11498	8.462	6.32417	pKG4_all_547
CP009145.1	1452189	1452513	325	1452376	1.13468	11.2013	8.77715	pKG4_all_548
CP009145.1	1453224	1453860	637	1453738	1.12152	9.40299	7.16345	pKG4_all_549
CP009145.1	1454996	1455309	314	1455232	1.15102	14.0143	11.3306	pKG4_all_550
CP009145.1	1455471	1455703	233	1455537	1.0881	5.4419	3.66934	pKG4_all_551
CP009145.1	1460410	1460845	436	1460702	1.14027	12.3307	9.79853	pKG4_all_552
CP009145.1	1462178	1462534	357	1462346	1.16341	15.5337	12.7179	pKG4_all_553
CP009145.1	1462772	1463163	392	1462931	1.18844	19.2733	16.2153	pKG4_all_554
CP009145.1	1463301	1463941	641	1463867	1.10276	7.03562	5.05999	pKG4_all_555
CP009146.1	1267	1494	228	1379	1.11755	8.74734	6.57797	pKG4_all_556
CP009146.1	2931	3158	228	2999	1.13878	11.2892	8.85647	pKG4_all_557
CP009146.1	11523	11761	239	11656	1.12214	9.50391	7.25404	pKG4_all_558
CP009146.1	12186	12469	284	12342	1.13517	11.7712	9.29147	pKG4_all_559
CP009146.1	14769	15017	249	14923	1.15851	14.8117	12.0558	pKG4_all_560
CP009146.1	18939	19816	878	19305	1.17293	17.3103	14.3673	pKG4_all_562
CP009146.1	23381	23664	284	23485	1.08477	5.18563	3.4474	pKG4_all_563
CP009146.1	28769	29131	363	28842	1.1556	14.4565	11.7337	pKG4_all_565
CP009146.1	30176	30428	253	30338	1.15952	15.3539	12.5516	pKG4_all_566
CP009146.1	32060	32293	234	32213	1.10177	6.83145	4.87994	pKG4_all_568
CP009146.1	33799	34202	404	33935	1.11595	9.35344	7.1188	pKG4_all_569
CP009146.1	40028	40240	213	40174	1.09782	6.40155	4.50348	pKG4_all_570
CP009146.1	43664	43881	218	43838	1.13722	11.5316	9.07521	pKG4_all_572
CP009146.1	56823	57393	571	56932	1.12505	9.62375	7.36039	pKG4_all_573
CP009146.1	58072	58298	227	58107	1.10238	6.90172	4.94134	pKG4_all_574
CP009146.1	58526	59292	767	59180	1.15908	15.0822	12.3036	pKG4_all_575
CP009146.1	66133	66411	279	66217	1.08464	5.07483	3.35201	pKG4_all_577
CP009146.1	67058	67444	387	67294	1.12726	9.88609	7.59595	pKG4_all_578
CP009146.1	73877	74083	207	73952	1.1327	10.7906	8.40726	pKG4_all_579
CP009146.1	84501	85136	636	84770	1.17065	16.8059	13.8986	pKG4_all_580
CP009146.1	99806	100013	208	99926	1.12412	9.43851	7.19536	pKG4_all_582
CP009146.1	108623	108845	223	108766	1.11554	8.33787	6.21338	pKG4_all_583
CP009146.1	135558	135810	253	135661	1.12099	9.10406	6.89543	pKG4_all_584
CP009146.1	141605	142150	546	141980	1.11648	8.50264	6.36036	pKG4_all_585
CP009146.1	144267	144897	631	144497	1.13506	10.7086	8.33381	pKG4_all_586
CP009146.1	165249	165623	375	165399	1.08279	4.86689	3.17418	pKG4_all_587
CP009146.1	174759	175019	261	174922	1.09327	5.75829	3.94302	pKG4_all_588
CP009146.1	182080	182354	275	182326	1.10004	6.53044	4.6159	pKG4_all_589
CP009146.1	187763	188393	631	188052	1.1301	10.0157	7.71205	pKG4_all_590
CP009146.1	193289	193609	321	193466	1.11681	8.27227	6.15515	pKG4_all_591
CP009146.1	195501	195730	230	195574	1.14955	12.6707	10.1077	pKG4_all_592
CP009146.1	252467	252697	231	252546	1.17234	16.4261	13.5463	pKG4_all_594
CP009146.1	277274	277535	262	277375	1.10476	6.81114	4.86198	pKG4_all_595
CP009146.1	333835	334066	232	333961	1.10751	7.12888	5.1418	pKG4_all_597
CP009146.1	348399	348655	257	348501	1.0973	6.02882	4.17811	pKG4_all_598
CP009146.1	405053	405263	211	405077	1.0863	4.94921	3.24407	pKG4_all_599
CP009146.1	496801	497185	385	497097	1.09219	5.49493	3.7146	pKG4_all_600
CP009146.1	1459295	1459705	411	1459482	1.10528	7.0763	5.09588	pKG4_all_602
CP009146.1	1488003	1488254	252	1488108	1.11149	7.80997	5.7445	pKG4_all_603
CP009146.1	1496173	1496381	209	1496305	1.09094	5.54202	3.75519	pKG4_all_604
CP009146.1	1537175	1537625	451	1537290	1.09145	5.60923	3.81357	pKG4_all_605
CP009146.1	1559453	1559673	221	1559548	1.13944	11.518	9.06322	pKG4_all_606
CP009146.1	1570595	1570909	315	1570793	1.10824	7.3652	5.35052	pKG4_all_607
CP009146.1	1581205	1581507	303	1581252	1.08354	4.74048	3.06591	pKG4_all_608
CP009146.1	1581730	1582312	583	1582017	1.1324	10.2686	7.9393	pKG4_all_609
CP009146.1	1583425	1583729	305	1583557	1.12716	9.51035	7.25946	pKG4_all_610
CP009146.1	1584210	1584447	238	1584275	1.11708	8.35243	6.22638	pKG4_all_611
CP009146.1	1585089	1585577	489	1585422	1.19494	20.7555	17.618	pKG4_all_612
CP009146.1	1590073	1590272	200	1590251	1.09955	6.63103	4.70401	pKG4_all_613
CP009146.1	1598380	1598643	264	1598525	1.08149	4.71725	3.0463	pKG4_all_615
CP009146.1	1599096	1599522	427	1599329	1.09595	6.28925	4.4049	pKG4_all_616
CP009146.1	1603086	1603401	316	1603222	1.12082	9.26567	7.04064	pKG4_all_617
CP009146.1	1605449	1605714	266	1605634	1.13138	10.6554	8.28665	pKG4_all_618
CP009146.1	1609986	1610246	261	1610051	1.10428	7.14603	5.157	pKG4_all_619
CP009146.1	1610359	1610609	251	1610461	1.10181	6.91672	4.95465	pKG4_all_620
CP009146.1	1612840	1613319	480	1613127	1.09133	5.65634	3.85398	pKG4_all_622

## Sheet: pKG_FlagIEP peaks
chr	start	end	length	abs_summit	fold_enrichment	-LOG10(pvalue)	-LOG10(qvalue)	name
CP009144.1	80	886	807	199	1.49243	80.8576	76.0627	pKG_all_1
CP009144.1	1745	2002	258	1968	1.1124	6.96855	4.94807	pKG_all_2
CP009144.1	4665	4881	217	4758	1.19606	18.3894	15.7111	pKG_all_3
CP009144.1	80922	81198	277	80933	1.09562	5.54738	3.65362	pKG_all_4
CP009144.1	91477	91678	202	91580	1.14219	9.79713	7.57677	pKG_all_5
CP009144.1	93262	93670	409	93364	1.14141	10.2738	8.02391	pKG_all_6
CP009144.1	94021	94949	929	94529	1.18125	15.5774	13.0301	pKG_all_7
CP009144.1	95036	95254	219	95080	1.10607	6.17634	4.22358	pKG_all_8
CP009144.1	106442	106864	423	106485	1.13188	9.55432	7.34919	pKG_all_9
CP009144.1	114133	114590	458	114588	1.0667	3.08568	1.49178	pKG_all_10
CP009144.1	116124	117017	894	116614	1.21649	20.7988	18.0049	pKG_all_11
CP009144.1	117560	117919	360	117767	1.14492	10.2882	8.03781	pKG_all_12
CP009144.1	118553	119027	475	118744	1.12285	7.82523	5.73598	pKG_all_13
CP009144.1	147077	147421	345	147344	1.24902	33.7035	30.3545	pKG_all_14
CP009144.1	238651	238850	200	238723	1.14722	10.8185	8.53301	pKG_all_15
CP009144.1	278782	278981	200	278815	1.08832	4.89275	3.06814	pKG_all_16
CP009144.1	286622	287096	475	286846	1.27628	34.6393	31.2467	pKG_all_17
CP009144.1	289674	290005	332	289839	1.11148	6.6082	4.6183	pKG_all_18
CP009144.1	290503	290734	232	290649	1.14461	10.2289	7.98185	pKG_all_19
CP009144.1	294598	295529	932	295357	1.21948	20.254	17.4851	pKG_all_20
CP009144.1	298390	300344	1955	298757	1.24534	24.5884	21.6323	pKG_all_21
CP009144.1	300803	301017	215	300848	1.15686	10.0407	7.80439	pKG_all_22
CP009144.1	301923	304405	2483	304056	1.3639	46.2226	42.2728	pKG_all_23
CP009144.1	304566	307913	3348	305123	1.39373	53.5145	49.1649	pKG_all_24
CP009144.1	312092	312367	276	312251	1.13792	9.68708	7.47326	pKG_all_25
CP009144.1	313901	314108	208	313923	1.0883	6.94287	4.92511	pKG_all_26
CP009144.1	314419	314720	302	314531	1.14057	10.2903	8.03983	pKG_all_27
CP009144.1	327286	327929	644	327542	1.17942	15.7675	13.2111	pKG_all_28
CP009144.1	328608	328840	233	328705	1.11471	7.37125	5.31797	pKG_all_29
CP009144.1	329474	329790	317	329632	1.17348	14.364	11.8862	pKG_all_30
CP009144.1	331886	332322	437	332139	1.20888	20.4932	17.7158	pKG_all_31
CP009144.1	420313	420864	552	420491	1.19686	18.1114	15.4469	pKG_all_32
CP009144.1	424320	424991	672	424670	1.18985	16.094	13.5219	pKG_all_33
CP009144.1	462321	462760	440	462467	1.20624	19.837	17.0888	pKG_all_34
CP009144.1	503698	504012	315	503755	1.18389	16.0179	13.4491	pKG_all_35
CP009144.1	504887	505261	375	504926	1.1204	7.34406	5.29215	pKG_all_36
CP009144.1	507285	507800	516	507514	1.15632	11.4856	9.15974	pKG_all_37
CP009144.1	553745	554763	1019	553831	1.17512	13.2641	10.8426	pKG_all_38
CP009144.1	555096	556225	1130	555289	1.26126	25.0739	22.0951	pKG_all_39
CP009144.1	556371	557875	1505	557187	1.24854	22.8843	20.0001	pKG_all_40
CP009144.1	558253	559544	1292	558907	1.3174	35.9742	32.5305	pKG_all_41
CP009144.1	559679	562810	3132	560007	1.31433	35.2538	31.8359	pKG_all_42
CP009144.1	562960	569042	6083	566928	1.36259	45.9519	42.0169	pKG_all_43
CP009144.1	569369	569612	244	569513	1.08079	3.82881	2.13598	pKG_all_44
CP009144.1	572440	573013	574	572910	1.15662	11.1303	8.82593	pKG_all_45
CP009144.1	660164	660478	315	660313	1.16405	12.1195	9.75862	pKG_all_46
CP009144.1	673071	673669	599	673197	1.39741	59.8325	55.2084	pKG_all_47
CP009144.1	674469	675128	660	674685	1.19794	15.7836	13.2269	pKG_all_48
CP009144.1	676341	677004	664	676353	1.10206	5.39516	3.5166	pKG_all_49
CP009144.1	677671	678367	697	678226	1.23382	21.1238	18.3154	pKG_all_50
CP009144.1	699818	700117	300	699947	1.22043	22.0027	19.158	pKG_all_51
CP009144.1	704227	704435	209	704302	1.18516	14.9993	12.4859	pKG_all_52
CP009144.1	707201	707625	425	707322	1.17351	13.1643	10.7499	pKG_all_53
CP009144.1	723237	723752	516	723605	1.17129	12.7272	10.3357	pKG_all_54
CP009144.1	724470	724753	284	724709	1.13286	8.3693	6.24083	pKG_all_55
CP009144.1	735492	736837	1346	736013	1.20531	16.6284	14.0334	pKG_all_56
CP009144.1	737452	737820	369	737671	1.16915	12.063	9.70489	pKG_all_57
CP009144.1	739305	739624	320	739464	1.1242	7.13207	5.0976	pKG_all_58
CP009144.1	742141	742678	538	742207	1.16185	11.3645	9.04641	pKG_all_59
CP009144.1	743819	744108	290	743976	1.1077	5.60411	3.70539	pKG_all_60
CP009144.1	746860	747577	718	747384	1.15854	11.1297	8.8254	pKG_all_61
CP009144.1	748467	748869	403	748519	1.13875	8.80814	6.65136	pKG_all_62
CP009144.1	772426	772706	281	772564	1.13112	7.87759	5.78463	pKG_all_63
CP009144.1	773382	773893	512	773432	1.10684	5.62913	3.72597	pKG_all_64
CP009144.1	774792	775304	513	774953	1.15823	11.0555	8.7551	pKG_all_65
CP009144.1	776535	776811	277	776665	1.14685	9.8457	7.62342	pKG_all_66
CP009144.1	791857	792234	378	791983	1.19817	15.4235	12.8851	pKG_all_67
CP009144.1	795845	796131	287	795876	1.10967	5.65875	3.75365	pKG_all_68
CP009144.1	797021	797399	379	797232	1.18018	13.3586	10.9332	pKG_all_69
CP009144.1	798148	798731	584	798220	1.10908	5.89443	3.9675	pKG_all_70
CP009144.1	801326	801771	446	801611	1.10032	4.99675	3.16205	pKG_all_71
CP009144.1	806415	806647	233	806594	1.10644	5.55791	3.66341	pKG_all_72
CP009144.1	813811	814826	1016	814374	1.21301	18.0997	15.4355	pKG_all_73
CP009144.1	829063	829319	257	829197	1.22269	19.5361	16.8015	pKG_all_74
CP009144.1	829991	830351	361	830292	1.11051	5.75178	3.8384	pKG_all_75
CP009144.1	832430	832829	400	832653	1.25746	25.3622	22.3752	pKG_all_76
CP009144.1	833528	833780	253	833662	1.14193	8.78576	6.6299	pKG_all_77
CP009144.1	835068	835776	709	835378	1.20845	17.2503	14.6264	pKG_all_78
CP009144.1	838590	838796	207	838702	1.11469	6.41121	4.43938	pKG_all_79
CP009144.1	851194	851750	557	851348	1.10473	5.36359	3.4885	pKG_all_80
CP009144.1	857929	858155	227	858114	1.11263	6.51645	4.53524	pKG_all_81
CP009144.1	896434	896772	339	896630	1.1053	5.53516	3.64214	pKG_all_82
CP009144.1	898597	898858	262	898768	1.11673	6.32312	4.35868	pKG_all_83
CP009144.1	898948	899438	491	899310	1.22367	19.5561	16.8213	pKG_all_84
CP009144.1	901035	901319	285	901214	1.14545	8.78545	6.62964	pKG_all_85
CP009144.1	901452	902290	839	902178	1.23055	19.9625	17.206	pKG_all_86
CP009144.1	902692	903237	546	903096	1.17729	12.5776	10.1934	pKG_all_87
CP009144.1	903837	904157	321	904002	1.16103	10.9142	8.6213	pKG_all_88
CP009144.1	920480	920794	315	920612	1.1698	12.312	9.94026	pKG_all_89
CP009144.1	931148	931400	253	931199	1.1669	11.4491	9.12539	pKG_all_90
CP009144.1	937665	937960	296	937791	1.13229	7.44737	5.38647	pKG_all_91
CP009144.1	938628	938875	248	938695	1.12966	7.22623	5.18316	pKG_all_92
CP009144.1	985016	985420	405	985275	1.12261	6.65738	4.6637	pKG_all_93
CP009144.1	988752	989137	386	988934	1.13497	7.89893	5.80473	pKG_all_94
CP009144.1	1050692	1050893	202	1050725	1.13449	7.67194	5.59334	pKG_all_95
CP009144.1	1051811	1052053	243	1051925	1.13756	7.95748	5.85728	pKG_all_96
CP009144.1	1054442	1054652	211	1054540	1.15072	9.3398	7.14782	pKG_all_97
CP009144.1	1072127	1072328	202	1072190	1.12747	7.00854	4.98451	pKG_all_98
CP009144.1	1072428	1072716	289	1072617	1.1358	7.78551	5.69797	pKG_all_99
CP009144.1	1132790	1133305	516	1133143	1.19426	14.7197	12.2202	pKG_all_100
CP009144.1	1138676	1138878	203	1138770	1.18011	12.8048	10.4066	pKG_all_101
CP009144.1	1150437	1150879	443	1150781	1.18976	14.081	11.6172	pKG_all_102
CP009144.1	1159024	1159224	201	1159163	1.12791	7.06264	5.03315	pKG_all_103
CP009144.1	2276751	2276996	246	2276858	1.41829	59.7584	55.137	pKG_all_104
CP009144.1	2278840	2279122	283	2278990	1.60165	116.771	109.943	pKG_all_105
CP009144.1	2379395	2379728	334	2379726	1.07601	3.12963	1.5283	pKG_all_106
CP009144.1	2567059	2567334	276	2567287	1.09633	4.40803	2.64042	pKG_all_107
CP009144.1	2587288	2587534	247	2587445	1.17704	12.441	10.0618	pKG_all_108
CP009144.1	2650417	2651159	743	2650988	1.13449	7.67194	5.59334	pKG_all_109
CP009144.1	2668778	2669119	342	2668864	1.17265	11.8696	9.52119	pKG_all_110
CP009144.1	2676686	2677185	500	2676945	1.12528	6.79429	4.78815	pKG_all_111
CP009144.1	2682114	2682391	278	2682242	1.1556	10.0128	7.77875	pKG_all_112
CP009144.1	2684118	2684445	328	2684358	1.13931	8.13137	6.0189	pKG_all_113
CP009144.1	2701321	2701603	283	2701477	1.12221	6.53133	4.54805	pKG_all_114
CP009144.1	2737578	2737795	218	2737657	1.1115	5.76648	3.8523	pKG_all_115
CP009144.1	2744239	2744580	342	2744501	1.10574	5.313	3.44407	pKG_all_116
CP009144.1	2755325	2755564	240	2755386	1.11323	5.92584	3.99468	pKG_all_117
CP009144.1	2755835	2756135	301	2755995	1.1603	10.6029	8.33093	pKG_all_118
CP009144.1	2757521	2757770	250	2757672	1.2016	15.659	13.1071	pKG_all_119
CP009144.1	2758637	2759077	441	2759029	1.11519	5.92223	3.99131	pKG_all_120
CP009144.1	2759639	2759902	264	2759875	1.12127	6.78616	4.78161	pKG_all_121
CP009144.1	2761847	2762101	255	2761959	1.17221	11.7991	9.45427	pKG_all_122
CP009144.1	2762668	2763433	766	2762841	1.20204	15.7401	13.1846	pKG_all_123
CP009144.1	2763550	2764297	748	2763722	1.19195	14.39	11.908	pKG_all_124
CP009144.1	2766568	2766792	225	2766619	1.13229	7.44737	5.38647	pKG_all_125
CP009144.1	2796478	2796698	221	2796520	1.09754	4.62573	2.8315	pKG_all_126
CP009144.1	2797118	2797490	373	2797412	1.11563	5.92223	3.99131	pKG_all_127
CP009144.1	2797629	2797966	338	2797790	1.16695	11.1744	8.86573	pKG_all_128
CP009144.1	2800186	2800393	208	2800235	1.08624	3.83025	2.13729	pKG_all_129
CP009144.1	2800982	2801273	292	2801155	1.17879	12.6586	10.2692	pKG_all_130
CP009144.1	2804964	2805629	666	2805271	1.16344	10.7673	8.48374	pKG_all_131
CP009144.1	2809271	2809554	284	2809404	1.11606	5.9718	4.03684	pKG_all_132
CP009144.1	2809717	2810242	526	2810197	1.10681	5.34622	3.47232	pKG_all_133
CP009144.1	2820661	2821042	382	2820944	1.11729	6.21017	4.2555	pKG_all_134
CP009144.1	2823106	2823311	206	2823166	1.15266	9.8566	7.63253	pKG_all_135
CP009144.1	2826342	2826709	368	2826429	1.14431	9.42997	7.23329	pKG_all_136
CP009144.1	2875275	2875822	548	2875632	1.21718	18.2144	15.5461	pKG_all_137
CP009144.1	2883681	2883883	203	2883865	1.09421	4.45324	2.68064	pKG_all_138
CP009144.1	2884735	2885405	671	2885279	1.12468	6.90119	4.88533	pKG_all_139
CP009144.1	2886338	2886539	202	2886532	1.0881	3.88506	2.18352	pKG_all_140
CP009144.1	2887411	2888080	670	2887627	1.17265	11.8696	9.52119	pKG_all_141
CP009144.1	2888585	2889338	754	2888872	1.16651	11.1744	8.86573	pKG_all_142
CP009144.1	2889705	2889979	275	2889876	1.20745	16.7425	14.1413	pKG_all_143
CP009144.1	2907428	2907875	448	2907571	1.11924	6.88522	4.87296	pKG_all_146
CP009144.1	2973894	2974096	203	2973900	1.08399	4.13659	2.40338	pKG_all_147
CP009144.1	2974541	2974763	223	2974672	1.14719	10.0316	7.79696	pKG_all_148
CP009144.1	3005848	3006557	710	3006436	1.18404	14.1623	11.6927	pKG_all_149
CP009144.1	3006712	3007227	516	3007079	1.22677	21.1062	18.2983	pKG_all_150
CP009144.1	3008529	3008835	307	3008674	1.13576	9.16334	6.98316	pKG_all_151
CP009144.1	3067317	3067608	292	3067472	1.16367	12.3491	9.97641	pKG_all_152
CP009144.1	3121330	3121551	222	3121501	1.11752	6.84886	4.83863	pKG_all_153
CP009144.1	3125800	3125999	200	3125976	1.11535	6.65884	4.66511	pKG_all_154
CP009144.1	3130645	3131066	422	3130763	1.1785	13.8776	11.4233	pKG_all_155
CP009144.1	3133532	3134527	996	3134451	1.31661	40.7492	37.0841	pKG_all_156
CP009144.1	3134685	3134936	252	3134808	1.17478	13.6463	11.2045	pKG_all_157
CP009144.1	3152220	3152563	344	3152383	1.14056	10.0563	7.81945	pKG_all_158
CP009144.1	3192538	3192812	275	3192807	1.08864	4.66073	2.86394	pKG_all_159
CP009144.1	3196999	3197259	261	3197183	1.11862	7.87698	5.78405	pKG_all_160
CP009144.1	3257916	3258292	377	3257986	1.12864	7.63765	5.562	pKG_all_161
CP009144.1	3258465	3259157	693	3259056	1.16166	11.882	9.533	pKG_all_162
CP009144.1	3259435	3260040	606	3259623	1.24012	22.7494	19.8733	pKG_all_163
CP009144.1	3261204	3261840	637	3261338	1.20865	17.6542	15.0135	pKG_all_164
CP009144.1	3262064	3262330	267	3262182	1.18441	14.2865	11.8122	pKG_all_165
CP009144.1	3262971	3263715	745	3263035	1.11995	7.1448	5.10969	pKG_all_166
CP009144.1	3267642	3267955	314	3267884	1.17479	13.4032	10.9736	pKG_all_167
CP009144.1	3269398	3269954	557	3269613	1.15065	10.5025	8.23552	pKG_all_168
CP009144.1	3270957	3271215	259	3271027	1.13897	9.06852	6.89502	pKG_all_169
CP009144.1	3271686	3272068	383	3271809	1.16761	12.6414	10.2539	pKG_all_170
CP009144.1	3273722	3274474	753	3274081	1.1787	14.4901	12.0039	pKG_all_171
CP009144.1	3289254	3290034	781	3289472	1.27116	28.3687	25.2479	pKG_all_172
CP009144.1	3290633	3290878	246	3290720	1.12883	8.43978	6.30727	pKG_all_173
CP009144.1	3297480	3298032	553	3297595	1.38553	52.4765	48.1746	pKG_all_174
CP009144.1	3298340	3299074	735	3298905	1.20243	17.659	15.0182	pKG_all_175
CP009144.1	3301505	3301903	399	3301713	1.17327	13.705	11.2601	pKG_all_176
CP009144.1	3315575	3315821	247	3315717	1.13712	10.052	7.81526	pKG_all_177
CP009144.1	3339979	3340266	288	3340121	1.18575	17.1077	14.4918	pKG_all_178
CP009144.1	3342111	3342332	222	3342168	1.13101	9.3642	7.17131	pKG_all_179
CP009144.1	3370562	3370980	419	3370810	1.16609	14.7445	12.2443	pKG_all_180
CP009144.1	3403925	3404141	217	3403967	1.10251	6.1085	4.16217	pKG_all_181
CP009144.1	3411141	3411357	217	3411250	1.15889	13.1246	10.7112	pKG_all_182
CP009144.1	3461604	3461981	378	3461809	1.1511	11.5946	9.26186	pKG_all_183
CP009144.1	3479061	3479365	305	3479182	1.11236	6.84282	4.83429	pKG_all_184
CP009144.1	3480910	3481173	264	3481085	1.1142	7.08536	5.0547	pKG_all_185
CP009144.1	3483754	3484084	331	3483971	1.11545	7.19738	5.15831	pKG_all_186
CP009144.1	3496668	3496998	331	3496757	1.12619	8.70112	6.55214	pKG_all_187
CP009144.1	3507705	3508162	458	3507913	1.15421	12.4064	10.0307	pKG_all_188
CP009144.1	3509813	3510026	214	3509862	1.08181	4.10196	2.37298	pKG_all_189
CP009144.1	3518419	3518693	275	3518514	1.1383	11.2822	8.96838	pKG_all_190
CP009144.1	3642662	3642968	307	3642760	1.1058	5.90233	3.97501	pKG_all_191
CP009144.1	3644591	3645743	1153	3645110	1.23071	21.8833	19.0426	pKG_all_192
CP009144.1	3646273	3646900	628	3646542	1.23895	25.0509	22.0767	pKG_all_193
CP009144.1	3647271	3648419	1149	3648328	1.34207	44.6476	40.8003	pKG_all_194
CP009145.1	133	2065	1933	200	1.27793	28.1058	24.9945	pKG_all_195
CP009145.1	2366	3503	1138	3243	1.2424	21.9208	19.0776	pKG_all_196
CP009145.1	3745	4072	328	3940	1.18212	13.071	10.6609	pKG_all_197
CP009145.1	4155	4545	391	4295	1.16519	10.9699	8.67377	pKG_all_198
CP009145.1	4644	5703	1060	4924	1.28231	28.9711	25.8179	pKG_all_199
CP009145.1	6293	6524	232	6392	1.13489	8.22384	6.10633	pKG_all_200
CP009145.1	6656	7222	567	6951	1.23815	21.722	18.8909	pKG_all_201
CP009145.1	7831	11760	3930	8825	1.2705	26.9251	23.8719	pKG_all_202
CP009145.1	13448	13993	546	13818	1.13256	8.08958	5.98163	pKG_all_203
CP009145.1	23022	23412	391	23341	1.12628	7.38259	5.32875	pKG_all_204
CP009145.1	23614	24065	452	23764	1.12942	7.71991	5.63896	pKG_all_205
CP009145.1	24380	24587	208	24517	1.12638	7.26	5.21518	pKG_all_206
CP009145.1	25101	25422	322	25316	1.14268	8.87005	6.70946	pKG_all_207
CP009145.1	26447	27023	577	26549	1.1725	11.9349	9.58461	pKG_all_208
CP009145.1	27417	27934	518	27767	1.26233	25.6685	22.669	pKG_all_209
CP009145.1	45190	45572	383	45420	1.1947	15.0789	12.5618	pKG_all_210
CP009145.1	45963	46515	553	46117	1.16325	10.8439	8.55611	pKG_all_211
CP009145.1	47427	48068	642	47748	1.25863	24.6687	21.7091	pKG_all_212
CP009145.1	48921	49152	232	48963	1.10514	5.23329	3.37224	pKG_all_213
CP009145.1	50647	51050	404	50689	1.12114	7.06372	5.03417	pKG_all_214
CP009145.1	51303	51613	311	51489	1.16666	12.2096	9.84468	pKG_all_215
CP009145.1	73690	74238	549	73910	1.18001	13.2937	10.8717	pKG_all_216
CP009145.1	77891	78369	479	78012	1.10788	5.55862	3.66407	pKG_all_217
CP009145.1	89950	90530	581	90086	1.14735	9.74123	7.52402	pKG_all_218
CP009145.1	90655	90933	279	90683	1.09013	4.14344	2.40971	pKG_all_219
CP009145.1	93258	93559	302	93475	1.11355	5.81532	3.89571	pKG_all_220
CP009145.1	95829	97758	1930	96969	1.15423	9.71894	7.50266	pKG_all_221
CP009145.1	97986	98453	468	98180	1.16168	10.5666	8.2959	pKG_all_222
CP009145.1	98686	98963	278	98759	1.18318	13.1739	10.7561	pKG_all_223
CP009145.1	102077	102560	484	102432	1.14238	8.48494	6.34945	pKG_all_224
CP009145.1	105915	106483	569	106005	1.16695	11.1744	8.86573	pKG_all_225
CP009145.1	123629	123909	281	123721	1.13098	7.33637	5.28492	pKG_all_226
CP009145.1	157545	157757	213	157683	1.13712	7.95748	5.85728	pKG_all_227
CP009145.1	170091	170602	512	170235	1.14589	8.84619	6.6867	pKG_all_228
CP009145.1	170947	171423	477	171029	1.16958	11.5194	9.19122	pKG_all_229
CP009145.1	201033	201241	209	201189	1.10641	5.15857	3.30405	pKG_all_230
CP009145.1	209587	209839	253	209713	1.12133	6.42765	4.45235	pKG_all_231
CP009145.1	213701	213939	239	213850	1.14502	8.72492	6.57269	pKG_all_232
CP009145.1	223537	223936	400	223570	1.10905	5.39126	3.51299	pKG_all_233
CP009145.1	226242	226717	476	226328	1.11782	6.12181	4.17344	pKG_all_234
CP009145.1	1314643	1314984	342	1314806	1.10378	4.97633	3.14306	pKG_all_235
CP009145.1	1323435	1323949	515	1323560	1.16519	10.9699	8.67377	pKG_all_236
CP009145.1	1325370	1325883	514	1325651	1.11343	5.77482	3.85758	pKG_all_237
CP009145.1	1328387	1328728	342	1328411	1.09764	4.49308	2.71431	pKG_all_238
CP009145.1	1329523	1329805	283	1329549	1.12357	6.79678	4.7905	pKG_all_239
CP009145.1	1330258	1330496	239	1330409	1.10685	5.20468	3.34559	pKG_all_240
CP009145.1	1337650	1338894	1245	1338658	1.1516	9.46533	7.26504	pKG_all_241
CP009145.1	1352293	1352603	311	1352410	1.14551	8.82844	6.67086	pKG_all_242
CP009145.1	1360049	1360658	610	1360522	1.1494	9.21512	7.03189	pKG_all_243
CP009145.1	1365675	1365969	295	1365882	1.10729	5.25099	3.38754	pKG_all_244
CP009145.1	1366689	1367004	316	1366852	1.17923	12.7316	10.3372	pKG_all_245
CP009145.1	1377215	1377420	206	1377291	1.11826	6.17224	4.21971	pKG_all_246
CP009145.1	1378088	1378849	762	1378697	1.17046	11.589	9.25648	pKG_all_247
CP009145.1	1379311	1379672	362	1379620	1.10225	5.01328	3.17748	pKG_all_248
CP009145.1	1383910	1384262	353	1384088	1.18055	12.8782	10.4768	pKG_all_249
CP009145.1	1385870	1386342	473	1386149	1.1244	6.74127	4.73898	pKG_all_250
CP009145.1	1387056	1387506	451	1387322	1.1902	14.1579	11.6884	pKG_all_251
CP009145.1	1390480	1390698	219	1390586	1.12835	7.06264	5.03315	pKG_all_252
CP009145.1	1393198	1393816	619	1393745	1.14414	8.66461	6.517	pKG_all_253
CP009145.1	1394010	1394553	544	1394462	1.18098	12.9518	10.5459	pKG_all_254
CP009145.1	1396990	1397266	277	1397088	1.12875	7.3046	5.25616	pKG_all_255
CP009145.1	1399984	1400510	527	1400378	1.18406	13.323	10.8986	pKG_all_256
CP009145.1	1402508	1402919	412	1402664	1.17967	12.7316	10.3372	pKG_all_257
CP009145.1	1403383	1403797	415	1403535	1.21081	16.9807	14.3688	pKG_all_258
CP009145.1	1403902	1404316	415	1404236	1.13493	7.72862	5.64614	pKG_all_259
CP009145.1	1404578	1404965	388	1404685	1.14984	9.27736	7.08896	pKG_all_260
CP009145.1	1405074	1405687	614	1405243	1.13537	7.78551	5.69797	pKG_all_261
CP009145.1	1406203	1406706	504	1406576	1.14677	8.90715	6.74245	pKG_all_262
CP009145.1	1407815	1408170	356	1408060	1.11431	5.82374	3.9023	pKG_all_263
CP009145.1	1409737	1409954	218	1409845	1.17572	12.2251	9.85712	pKG_all_264
CP009145.1	1437161	1437517	357	1437171	1.0733	3.07199	1.47936	pKG_all_265
CP009145.1	1437879	1438263	385	1437913	1.1466	9.09133	6.91481	pKG_all_266
CP009145.1	1439780	1440089	310	1439870	1.12394	6.71558	4.71728	pKG_all_267
CP009145.1	1440206	1440970	765	1440586	1.19494	14.8322	12.328	pKG_all_268
CP009145.1	1441579	1442181	603	1441926	1.2554	24.3616	21.4177	pKG_all_269
CP009145.1	1445754	1445958	205	1445788	1.10379	5.09915	3.25307	pKG_all_270
CP009145.1	1447056	1447281	226	1447208	1.14464	8.75203	6.59883	pKG_all_271
CP009145.1	1448107	1448308	202	1448281	1.10893	5.81429	3.89474	pKG_all_272
CP009145.1	1450388	1450883	496	1450678	1.25117	23.3735	20.4682	pKG_all_273
CP009145.1	1451189	1452736	1548	1452343	1.20336	15.9028	13.3381	pKG_all_274
CP009145.1	1453463	1453881	419	1453787	1.15959	10.7621	8.48038	pKG_all_275
CP009145.1	1454613	1455436	824	1455240	1.14376	8.81553	6.65839	pKG_all_276
CP009145.1	1460452	1460827	376	1460701	1.14729	9.47911	7.27824	pKG_all_277
CP009145.1	1461396	1461635	240	1461424	1.10383	5.15932	3.30474	pKG_all_278
CP009145.1	1461929	1462537	609	1462353	1.22046	18.4423	15.7609	pKG_all_279
CP009145.1	1462851	1463080	230	1462985	1.18098	12.9518	10.5459	pKG_all_280
CP009145.1	1463371	1464349	979	1463899	1.16168	10.5666	8.2959	pKG_all_281
CP009146.1	492	733	242	602	1.09983	4.66576	2.86699	pKG_all_282
CP009146.1	2447	2835	389	2673	1.1823	13.0997	10.6871	pKG_all_283
CP009146.1	4736	4939	204	4910	1.10849	5.60513	3.70634	pKG_all_284
CP009146.1	57036	57279	244	57062	1.09481	4.31864	2.56399	pKG_all_285
CP009146.1	58428	59344	917	59124	1.24415	22.2077	19.3518	pKG_all_286
CP009146.1	62850	63059	210	62953	1.13931	8.13137	6.0189	pKG_all_287
CP009146.1	333832	334094	263	333921	1.10159	4.79756	2.9837	pKG_all_288
CP009146.1	1459291	1459680	390	1459358	1.14896	9.1531	6.97325	pKG_all_289
CP009146.1	1540445	1540645	201	1540485	1.12221	6.53133	4.54805	pKG_all_290
CP009146.1	1585275	1585568	294	1585428	1.13091	7.39296	5.33724	pKG_all_291
CP009146.1	1600591	1600977	387	1600748	1.10537	5.28627	3.42056	pKG_all_292
CP009146.1	1603037	1603398	362	1603327	1.1086	5.5193	3.62853	pKG_all_293
CP009146.1	1608870	1609232	363	1608964	1.11428	6.40261	4.43134	pKG_all_294
CP009146.1	1616147	1616644	498	1616303	1.14238	8.48494	6.34945	pKG_all_295

## Sheet: pKGEMA4 peaks
chr	start	end	length	abs_summit	fold_enrichment	-LOG10(pvalue)	-LOG10(qvalue)	name
CP009144.1	72	973	902	200	1.50043	113.273	108.569	pKGEMA4_all_1
CP009144.1	1689	2076	388	1971	1.12675	10.9672	8.90496	pKGEMA4_all_2
CP009144.1	4631	4899	269	4646	1.07586	4.98603	3.34859	pKGEMA4_all_3
CP009144.1	5586	5851	266	5676	1.11676	10.1673	8.15271	pKGEMA4_all_4
CP009144.1	29014	29269	256	29085	1.14228	14.8512	12.5869	pKGEMA4_all_5
CP009144.1	80911	81232	322	80934	1.0809	5.5226	3.84113	pKGEMA4_all_6
CP009144.1	83120	83319	200	83246	1.15428	12.9628	10.7921	pKGEMA4_all_7
CP009144.1	87812	88043	232	87907	1.32992	59.6173	55.8364	pKGEMA4_all_8
CP009144.1	91417	91729	313	91568	1.12119	9.93174	7.93167	pKGEMA4_all_9
CP009144.1	93458	93697	240	93637	1.12697	11.3823	9.29621	pKGEMA4_all_10
CP009144.1	94047	95357	1311	94542	1.17859	20.607	18.117	pKGEMA4_all_11
CP009144.1	106449	106676	228	106476	1.08875	6.51993	4.76011	pKGEMA4_all_12
CP009144.1	107655	107899	245	107816	1.12728	11.6064	9.50809	pKGEMA4_all_13
CP009144.1	114162	114588	427	114565	1.08673	6.02326	4.30261	pKGEMA4_all_14
CP009144.1	116189	116788	600	116614	1.19275	22.6407	20.0668	pKGEMA4_all_15
CP009144.1	117535	117878	344	117762	1.12495	10.5933	8.55384	pKGEMA4_all_16
CP009144.1	118510	118712	203	118576	1.11244	8.87657	6.94637	pKGEMA4_all_17
CP009144.1	118802	119045	244	118957	1.15	14.862	12.5973	pKGEMA4_all_18
CP009144.1	147066	147405	340	147206	1.19337	28.5261	25.7437	pKGEMA4_all_20
CP009144.1	177140	177417	278	177245	1.10726	8.66545	6.74998	pKGEMA4_all_21
CP009144.1	178559	178805	247	178766	1.11402	9.57245	7.59607	pKGEMA4_all_22
CP009144.1	238613	238846	234	238725	1.15008	14.9782	12.7079	pKGEMA4_all_23
CP009144.1	239358	240025	668	239749	1.1537	15.5026	13.2096	pKGEMA4_all_24
CP009144.1	250586	250855	270	250730	1.16388	19.5746	17.126	pKGEMA4_all_25
CP009144.1	276434	276809	376	276691	1.1669	19.4068	16.9646	pKGEMA4_all_26
CP009144.1	277184	277400	217	277272	1.16479	18.5931	16.1823	pKGEMA4_all_27
CP009144.1	278768	278991	224	278908	1.1313	12.5077	10.3629	pKGEMA4_all_28
CP009144.1	281558	281777	220	281610	1.07868	5.09561	3.44883	pKGEMA4_all_29
CP009144.1	282320	282539	220	282491	1.09286	6.68269	4.9112	pKGEMA4_all_30
CP009144.1	286545	287050	506	286859	1.23987	36.1279	33.1061	pKGEMA4_all_31
CP009144.1	289665	289959	295	289839	1.10641	8.05959	6.18613	pKGEMA4_all_32
CP009144.1	290455	290740	286	290625	1.12106	10.0087	8.00415	pKGEMA4_all_33
CP009144.1	294576	295525	950	294723	1.15645	15.1312	12.8547	pKGEMA4_all_34
CP009144.1	298388	300398	2011	299821	1.358	60.881	57.055	pKGEMA4_all_35
CP009144.1	300741	301127	387	300844	1.22148	25.0122	22.3508	pKGEMA4_all_36
CP009144.1	301931	307838	5908	303722	1.40322	75.9304	71.6487	pKGEMA4_all_37
CP009144.1	312167	312374	208	312258	1.13557	12.5746	10.4263	pKGEMA4_all_38
CP009144.1	313686	314106	421	313906	1.10232	11.5928	9.49611	pKGEMA4_all_39
CP009144.1	314365	314672	308	314501	1.1794	21.3942	18.8713	pKGEMA4_all_40
CP009144.1	327282	327934	653	327634	1.15905	17.1098	14.7549	pKGEMA4_all_41
CP009144.1	328570	328844	275	328724	1.0744	4.704	3.09076	pKGEMA4_all_42
CP009144.1	331674	332468	795	332144	1.23846	35.3538	32.3566	pKGEMA4_all_43
CP009144.1	342028	342299	272	342215	1.10834	9.12789	7.17995	pKGEMA4_all_44
CP009144.1	420399	420883	485	420489	1.17512	19.755	17.2993	pKGEMA4_all_46
CP009144.1	424030	424997	968	424595	1.22449	29.414	26.603	pKGEMA4_all_47
CP009144.1	428262	428518	257	428392	1.12808	10.9255	8.86623	pKGEMA4_all_48
CP009144.1	459871	460134	264	460074	1.09217	6.36171	4.61481	pKGEMA4_all_49
CP009144.1	460504	460723	220	460619	1.17875	20.6266	18.136	pKGEMA4_all_50
CP009144.1	462344	462801	458	462460	1.12529	11.0212	8.95591	pKGEMA4_all_51
CP009144.1	503657	504032	376	503743	1.21342	28.689	25.9013	pKGEMA4_all_52
CP009144.1	505461	505851	391	505503	1.10883	8.2139	6.33013	pKGEMA4_all_53
CP009144.1	507054	507703	650	507307	1.14666	13.8339	11.6173	pKGEMA4_all_54
CP009144.1	553727	554804	1078	553822	1.13435	11.1084	9.03857	pKGEMA4_all_55
CP009144.1	555066	556493	1428	555814	1.28276	39.2852	36.1432	pKGEMA4_all_56
CP009144.1	556590	559598	3009	558177	1.17134	17.0757	14.7214	pKGEMA4_all_57
CP009144.1	559674	562797	3124	560323	1.32334	50.3884	46.8865	pKGEMA4_all_58
CP009144.1	563047	569073	6027	566991	1.36603	63.4422	59.5225	pKGEMA4_all_59
CP009144.1	569335	569623	289	569466	1.14087	12.4861	10.342	pKGEMA4_all_60
CP009144.1	572433	573014	582	572964	1.10867	7.89485	6.03265	pKGEMA4_all_62
CP009144.1	574338	574600	263	574369	1.08131	5.00151	3.36323	pKGEMA4_all_63
CP009144.1	590071	590351	281	590218	1.12014	9.91567	7.91739	pKGEMA4_all_64
CP009144.1	659392	659739	348	659471	1.13693	12.1024	9.97813	pKGEMA4_all_65
CP009144.1	660116	660506	391	660328	1.18476	20.1186	17.6485	pKGEMA4_all_66
CP009144.1	672243	672664	422	672257	1.1065	7.86753	6.00782	pKGEMA4_all_67
CP009144.1	673040	673662	623	673186	1.3685	72.278	68.1067	pKGEMA4_all_68
CP009144.1	674508	675099	592	674736	1.15502	13.7895	11.5756	pKGEMA4_all_69
CP009144.1	676334	676950	617	676492	1.15327	13.9367	11.7142	pKGEMA4_all_70
CP009144.1	677526	678491	966	678447	1.07941	4.70728	3.09356	pKGEMA4_all_71
CP009144.1	699820	700127	308	699946	1.16569	17.5851	15.212	pKGEMA4_all_72
CP009144.1	704208	704482	275	704285	1.17146	17.5556	15.1841	pKGEMA4_all_73
CP009144.1	704685	704976	292	704851	1.10954	7.81651	5.9604	pKGEMA4_all_74
CP009144.1	707186	707728	543	707322	1.17166	17.3134	14.9502	pKGEMA4_all_75
CP009144.1	719597	719815	219	719660	1.12044	9.32321	7.36236	pKGEMA4_all_76
CP009144.1	722145	722356	212	722190	1.12667	10.0055	8.00111	pKGEMA4_all_77
CP009144.1	723453	723889	437	723626	1.14818	13.0922	10.9141	pKGEMA4_all_79
CP009144.1	724402	724752	351	724516	1.10784	7.66534	5.82007	pKGEMA4_all_80
CP009144.1	733422	733629	208	733510	1.14888	13.6394	11.4328	pKGEMA4_all_81
CP009144.1	735444	736845	1402	736084	1.22823	27.5581	24.8079	pKGEMA4_all_82
CP009144.1	737443	738157	715	737602	1.26443	36.8714	33.8219	pKGEMA4_all_83
CP009144.1	739303	739625	323	739462	1.16167	15.1523	12.874	pKGEMA4_all_84
CP009144.1	741227	741467	241	741295	1.10019	6.64677	4.87821	pKGEMA4_all_85
CP009144.1	742146	742349	204	742205	1.1443	12.4468	10.3054	pKGEMA4_all_86
CP009144.1	743320	743669	350	743414	1.11677	8.56368	6.65529	pKGEMA4_all_87
CP009144.1	743818	744062	245	743896	1.10227	6.71863	4.94411	pKGEMA4_all_88
CP009144.1	745334	745555	222	745478	1.12265	10.1839	8.16875	pKGEMA4_all_89
CP009144.1	746767	747622	856	747430	1.20641	24.0933	21.4663	pKGEMA4_all_90
CP009144.1	747977	748272	296	748210	1.11726	8.75266	6.83071	pKGEMA4_all_91
CP009144.1	748466	748898	433	748689	1.17437	17.6083	15.2347	pKGEMA4_all_92
CP009144.1	748998	749371	374	749132	1.10463	7.17148	5.36145	pKGEMA4_all_93
CP009144.1	750391	751115	725	750737	1.13787	11.1976	9.12209	pKGEMA4_all_95
CP009144.1	755710	755917	208	755841	1.08402	5.2915	3.62804	pKGEMA4_all_96
CP009144.1	772407	772727	321	772568	1.13696	11.4641	9.37405	pKGEMA4_all_97
CP009144.1	773295	773971	677	773489	1.13273	10.9659	8.90384	pKGEMA4_all_98
CP009144.1	774912	775209	298	774987	1.104	7.15025	5.34275	pKGEMA4_all_99
CP009144.1	776563	776799	237	776661	1.1386	11.9014	9.78859	pKGEMA4_all_100
CP009144.1	791880	792323	444	792141	1.17429	16.6515	14.3128	pKGEMA4_all_101
CP009144.1	795816	796162	347	796005	1.15435	13.6076	11.4018	pKGEMA4_all_102
CP009144.1	796850	797457	608	797319	1.13838	11.2495	9.17059	pKGEMA4_all_103
CP009144.1	798136	798759	624	798195	1.13375	11.1661	9.09318	pKGEMA4_all_104
CP009144.1	800461	800870	410	800553	1.14869	12.9215	10.7533	pKGEMA4_all_105
CP009144.1	801325	801754	430	801571	1.08722	5.27456	3.61326	pKGEMA4_all_106
CP009144.1	806351	806694	344	806482	1.13753	11.4948	9.40262	pKGEMA4_all_107
CP009144.1	810677	810930	254	810739	1.11082	8.03615	6.16372	pKGEMA4_all_108
CP009144.1	813766	814787	1022	814111	1.14237	11.9937	9.87556	pKGEMA4_all_109
CP009144.1	829947	830179	233	830073	1.12198	9.02707	7.08637	pKGEMA4_all_110
CP009144.1	832306	832811	506	832658	1.20703	23.3616	20.7617	pKGEMA4_all_111
CP009144.1	833454	833729	276	833618	1.13091	10.2608	8.24049	pKGEMA4_all_112
CP009144.1	834848	835811	964	835631	1.21872	25.9806	23.284	pKGEMA4_all_113
CP009144.1	838579	838814	236	838700	1.12754	10.3005	8.2781	pKGEMA4_all_114
CP009144.1	851555	851761	207	851655	1.11787	8.64888	6.73412	pKGEMA4_all_115
CP009144.1	856231	856529	299	856374	1.09551	6.32887	4.58482	pKGEMA4_all_116
CP009144.1	898556	899453	898	899296	1.20756	22.9999	20.4136	pKGEMA4_all_117
CP009144.1	901099	901323	225	901218	1.14202	11.1854	9.11032	pKGEMA4_all_118
CP009144.1	901580	903239	1660	901892	1.19739	20.2503	17.7741	pKGEMA4_all_119
CP009144.1	903808	904189	382	904013	1.15934	14.1029	11.8732	pKGEMA4_all_120
CP009144.1	906041	907265	1225	906955	1.17628	17.0272	14.6752	pKGEMA4_all_121
CP009144.1	910684	910954	271	910854	1.09769	6.27367	4.53356	pKGEMA4_all_122
CP009144.1	912691	913161	471	912832	1.10009	6.58444	4.82001	pKGEMA4_all_123
CP009144.1	915032	915304	273	915188	1.14192	11.8778	9.7658	pKGEMA4_all_124
CP009144.1	920446	920873	428	920624	1.17817	18.0004	15.6125	pKGEMA4_all_125
CP009144.1	927529	927728	200	927636	1.12871	10.362	8.33593	pKGEMA4_all_126
CP009144.1	931113	931396	284	931195	1.10932	7.2852	5.4673	pKGEMA4_all_127
CP009144.1	937667	938108	442	937794	1.15132	12.5217	10.3752	pKGEMA4_all_128
CP009144.1	938639	939021	383	938832	1.16696	14.9398	12.6706	pKGEMA4_all_129
CP009144.1	939761	940099	339	939925	1.12342	8.7415	6.82002	pKGEMA4_all_130
CP009144.1	976721	977111	391	976821	1.09335	5.74207	4.04226	pKGEMA4_all_131
CP009144.1	979940	980166	227	980109	1.08744	5.35519	3.68734	pKGEMA4_all_132
CP009144.1	981384	981651	268	981557	1.10108	6.40916	4.65868	pKGEMA4_all_133
CP009144.1	984934	985661	728	985065	1.19485	19.7776	17.3202	pKGEMA4_all_135
CP009144.1	988731	989364	634	988940	1.15092	12.6171	10.4659	pKGEMA4_all_137
CP009144.1	989841	990066	226	989897	1.08802	5.02852	3.38756	pKGEMA4_all_138
CP009144.1	1050222	1050490	269	1050379	1.0844	4.65541	3.04702	pKGEMA4_all_139
CP009144.1	1050694	1051090	397	1050828	1.11708	7.97858	6.11006	pKGEMA4_all_140
CP009144.1	1051820	1052174	355	1051987	1.14117	11.0676	8.99927	pKGEMA4_all_141
CP009144.1	1054427	1054707	281	1054583	1.1509	12.4593	10.3161	pKGEMA4_all_142
CP009144.1	1055252	1055473	222	1055365	1.13314	9.98076	7.97752	pKGEMA4_all_143
CP009144.1	1059107	1059313	207	1059225	1.12596	9.05669	7.11318	pKGEMA4_all_144
CP009144.1	1063029	1063287	259	1063200	1.08376	4.73403	3.11893	pKGEMA4_all_145
CP009144.1	1072131	1072336	206	1072186	1.10398	6.51576	4.75616	pKGEMA4_all_146
CP009144.1	1072444	1072681	238	1072563	1.12342	8.7415	6.82002	pKGEMA4_all_147
CP009144.1	1117854	1118196	343	1118122	1.11455	7.68346	5.83594	pKGEMA4_all_148
CP009144.1	1120763	1121095	333	1120877	1.12131	8.48321	6.57983	pKGEMA4_all_149
CP009144.1	1127117	1127369	253	1127247	1.1006	6.16326	4.43089	pKGEMA4_all_150
CP009144.1	1132712	1133295	584	1133148	1.17795	16.7658	14.4224	pKGEMA4_all_151
CP009144.1	1138456	1138919	464	1138781	1.24768	30.7405	27.8929	pKGEMA4_all_152
CP009144.1	1150375	1150878	504	1150478	1.18429	17.8666	15.4826	pKGEMA4_all_153
CP009144.1	1152105	1152327	223	1152159	1.09003	5.12799	3.4782	pKGEMA4_all_154
CP009144.1	1159043	1159258	216	1159139	1.1006	6.16326	4.43089	pKGEMA4_all_155
CP009144.1	1167009	1167374	366	1167272	1.11582	7.8303	5.97227	pKGEMA4_all_156
CP009144.1	1196410	1196667	258	1196468	1.10905	7.06377	5.26171	pKGEMA4_all_157
CP009144.1	1240710	1240975	266	1240857	1.13906	10.7761	8.72503	pKGEMA4_all_158
CP009144.1	1375956	1376159	204	1376050	1.11637	7.96504	6.09837	pKGEMA4_all_159
CP009144.1	1378716	1378927	212	1378774	1.0968	5.77898	4.0762	pKGEMA4_all_160
CP009144.1	1449534	1450049	516	1449919	1.14456	11.5423	9.44729	pKGEMA4_all_161
CP009144.1	2276753	2277012	260	2276875	1.5072	116.116	111.395	pKGEMA4_all_162
CP009144.1	2278836	2279131	296	2278966	1.67076	194.044	187.216	pKGEMA4_all_163
CP009144.1	2360203	2360442	240	2360314	1.10314	6.42667	4.67404	pKGEMA4_all_164
CP009144.1	2379405	2379720	316	2379561	1.1099	7.15734	5.34803	pKGEMA4_all_165
CP009144.1	2380267	2380504	238	2380485	1.10328	6.60769	4.84081	pKGEMA4_all_166
CP009144.1	2567166	2567874	709	2567755	1.12596	9.05669	7.11318	pKGEMA4_all_167
CP009144.1	2587152	2587514	363	2587296	1.13779	10.6031	8.56188	pKGEMA4_all_168
CP009144.1	2650131	2651201	1071	2650989	1.19063	19.0018	16.5752	pKGEMA4_all_170
CP009144.1	2662082	2662450	369	2662330	1.12258	8.63771	6.72342	pKGEMA4_all_171
CP009144.1	2664439	2664643	205	2664494	1.09468	5.57112	3.885	pKGEMA4_all_172
CP009144.1	2668733	2669094	362	2668869	1.13737	10.5457	8.50813	pKGEMA4_all_173
CP009144.1	2673434	2673752	319	2673604	1.16358	14.3989	12.1542	pKGEMA4_all_174
CP009144.1	2676633	2677262	630	2677099	1.14202	11.1854	9.11032	pKGEMA4_all_175
CP009144.1	2682122	2682334	213	2682238	1.15135	12.8618	10.6971	pKGEMA4_all_176
CP009144.1	2684184	2684464	281	2684361	1.18793	18.8685	16.4469	pKGEMA4_all_177
CP009144.1	2701400	2701795	396	2701496	1.1006	6.16326	4.43089	pKGEMA4_all_178
CP009144.1	2744189	2744561	373	2744266	1.11887	8.50114	6.59696	pKGEMA4_all_180
CP009144.1	2746309	2746562	254	2746431	1.14372	11.887	9.77465	pKGEMA4_all_181
CP009144.1	2755298	2755632	335	2755389	1.16092	14.4976	12.249	pKGEMA4_all_182
CP009144.1	2755835	2756171	337	2755994	1.17431	16.4282	14.098	pKGEMA4_all_183
CP009144.1	2756644	2757059	416	2756911	1.12934	9.48584	7.51413	pKGEMA4_all_184
CP009144.1	2757486	2757810	325	2757661	1.23289	27.4371	24.6903	pKGEMA4_all_185
CP009144.1	2758359	2759429	1071	2758431	1.15808	13.5412	11.3386	pKGEMA4_all_186
CP009144.1	2759633	2760202	570	2759884	1.13073	10.2988	8.27646	pKGEMA4_all_187
CP009144.1	2761840	2762046	207	2761969	1.14117	11.0676	8.99927	pKGEMA4_all_188
CP009144.1	2762564	2763891	1328	2762841	1.16822	15.1451	12.8669	pKGEMA4_all_189
CP009144.1	2764055	2764254	200	2764143	1.13779	10.6031	8.56188	pKGEMA4_all_190
CP009144.1	2766592	2766837	246	2766750	1.12638	9.10978	7.1626	pKGEMA4_all_191
CP009144.1	2788661	2788872	212	2788778	1.08662	4.96688	3.33169	pKGEMA4_all_192
CP009144.1	2789975	2790228	254	2790142	1.10929	7.14214	5.33504	pKGEMA4_all_193
CP009144.1	2794106	2794313	208	2794215	1.09743	5.93972	4.22549	pKGEMA4_all_194
CP009144.1	2796283	2796714	432	2796408	1.11554	7.86659	6.00693	pKGEMA4_all_195
CP009144.1	2797368	2797906	539	2797802	1.13568	10.3178	8.29348	pKGEMA4_all_196
CP009144.1	2800120	2800656	537	2800375	1.1651	14.7755	12.514	pKGEMA4_all_197
CP009144.1	2800799	2801425	627	2801182	1.12638	9.10978	7.1626	pKGEMA4_all_198
CP009144.1	2804921	2805656	736	2805363	1.15512	13.0903	10.9123	pKGEMA4_all_199
CP009144.1	2807524	2807917	394	2807602	1.11801	8.2403	6.35396	pKGEMA4_all_200
CP009144.1	2809714	2810245	532	2810107	1.13905	10.8431	8.78813	pKGEMA4_all_201
CP009144.1	2811588	2811835	248	2811655	1.09333	5.78232	4.07937	pKGEMA4_all_202
CP009144.1	2820660	2821061	402	2820928	1.14639	12.2887	10.1552	pKGEMA4_all_203
CP009144.1	2826343	2826723	381	2826427	1.15295	14.2211	11.9852	pKGEMA4_all_204
CP009144.1	2875268	2875802	535	2875640	1.16862	15.7082	13.4068	pKGEMA4_all_205
CP009144.1	2883615	2883912	298	2883735	1.11956	8.82137	6.89494	pKGEMA4_all_206
CP009144.1	2885216	2885436	221	2885278	1.11178	7.60949	5.76793	pKGEMA4_all_207
CP009144.1	2885841	2886148	308	2886086	1.15597	13.2183	11.0331	pKGEMA4_all_208
CP009144.1	2886283	2886941	659	2886689	1.08083	4.66896	3.05869	pKGEMA4_all_209
CP009144.1	2887518	2888104	587	2887987	1.17668	16.5498	14.2142	pKGEMA4_all_210
CP009144.1	2888196	2888416	221	2888336	1.13061	9.64939	7.66735	pKGEMA4_all_211
CP009144.1	2888564	2888979	416	2888900	1.16865	15.2139	12.9326	pKGEMA4_all_212
CP009144.1	2889058	2889284	227	2889177	1.13399	10.0925	8.08207	pKGEMA4_all_213
CP009144.1	2889673	2889993	321	2889800	1.28854	41.1775	37.9723	pKGEMA4_all_214
CP009144.1	2896553	2896847	295	2896615	1.20795	22.2788	19.7184	pKGEMA4_all_215
CP009144.1	2898963	2899427	465	2899098	1.13452	10.6943	8.64855	pKGEMA4_all_216
CP009144.1	2900018	2900440	423	2900404	1.08948	5.6042	3.91639	pKGEMA4_all_217
CP009144.1	2906959	2907301	343	2907122	1.0851	5.09202	3.4454	pKGEMA4_all_218
CP009144.1	2907653	2907877	225	2907831	1.10423	7.33454	5.51308	pKGEMA4_all_219
CP009144.1	2960963	2961264	302	2961092	1.10404	7.56332	5.72505	pKGEMA4_all_221
CP009144.1	2965231	2965663	433	2965615	1.11395	8.59016	6.67907	pKGEMA4_all_222
CP009144.1	2966803	2967038	236	2966814	1.08476	5.11447	3.46667	pKGEMA4_all_223
CP009144.1	2968054	2968332	279	2968278	1.12951	11.0319	8.96622	pKGEMA4_all_224
CP009144.1	2972651	2973148	498	2972734	1.09226	6.19037	4.45671	pKGEMA4_all_225
CP009144.1	2974255	2974753	499	2974389	1.13396	11.2526	9.17358	pKGEMA4_all_227
CP009144.1	3006078	3007457	1380	3007024	1.19518	21.7028	19.1665	pKGEMA4_all_228
CP009144.1	3008499	3008830	332	3008636	1.1511	14.8919	12.6252	pKGEMA4_all_229
CP009144.1	3125774	3126007	234	3125897	1.11836	9.2911	7.33258	pKGEMA4_all_231
CP009144.1	3130661	3131069	409	3130812	1.14813	13.5252	11.3247	pKGEMA4_all_232
CP009144.1	3133514	3133878	365	3133686	1.15667	15.3316	13.0462	pKGEMA4_all_233
CP009144.1	3133965	3134524	560	3134451	1.2692	41.5239	38.3079	pKGEMA4_all_234
CP009144.1	3134685	3134939	255	3134805	1.16436	16.5866	14.2503	pKGEMA4_all_235
CP009144.1	3152199	3152628	430	3152508	1.1012	7.57651	5.73759	pKGEMA4_all_236
CP009144.1	3174338	3174862	525	3174740	1.22131	32.2158	29.3221	pKGEMA4_all_237
CP009144.1	3190017	3190225	209	3190085	1.11258	8.78368	6.86029	pKGEMA4_all_238
CP009144.1	3191015	3191488	474	3191037	1.09653	6.91138	5.12201	pKGEMA4_all_239
CP009144.1	3191974	3192327	354	3192240	1.09272	6.17943	4.44629	pKGEMA4_all_240
CP009144.1	3192531	3192835	305	3192740	1.1643	17.1148	14.7598	pKGEMA4_all_241
CP009144.1	3196754	3197402	649	3197033	1.15737	16.6078	14.2712	pKGEMA4_all_242
CP009144.1	3203108	3203326	219	3203194	1.15678	17.2415	14.8812	pKGEMA4_all_243
CP009144.1	3216702	3217010	309	3216851	1.12625	11.1599	9.08721	pKGEMA4_all_244
CP009144.1	3255868	3256208	341	3256092	1.10189	7.16013	5.35068	pKGEMA4_all_245
CP009144.1	3256997	3257211	215	3257053	1.12253	10.4412	8.40978	pKGEMA4_all_246
CP009144.1	3257921	3258139	219	3257987	1.1138	8.19438	6.31147	pKGEMA4_all_247
CP009144.1	3258225	3260030	1806	3258956	1.21262	25.5519	22.8703	pKGEMA4_all_248
CP009144.1	3261205	3261860	656	3261490	1.20708	23.8379	21.2203	pKGEMA4_all_249
CP009144.1	3262072	3262332	261	3262204	1.08961	5.70208	4.00561	pKGEMA4_all_250
CP009144.1	3262912	3264015	1104	3263036	1.17556	18.3884	15.9862	pKGEMA4_all_251
CP009144.1	3267555	3267972	418	3267742	1.16459	16.2125	13.8907	pKGEMA4_all_252
CP009144.1	3269339	3269929	591	3269623	1.17801	18.8629	16.4414	pKGEMA4_all_253
CP009144.1	3270952	3271235	284	3271016	1.13801	12.083	9.96062	pKGEMA4_all_254
CP009144.1	3271666	3271956	291	3271827	1.19441	22.4089	19.8447	pKGEMA4_all_255
CP009144.1	3272481	3272835	355	3272524	1.12195	9.97028	7.96879	pKGEMA4_all_256
CP009144.1	3273722	3274485	764	3274183	1.11746	9.24577	7.29046	pKGEMA4_all_257
CP009144.1	3289179	3290076	898	3289637	1.28292	40.6815	37.493	pKGEMA4_all_259
CP009144.1	3290649	3290890	242	3290728	1.13435	12.4694	10.3259	pKGEMA4_all_260
CP009144.1	3297453	3298065	613	3297746	1.36645	63.5784	59.6527	pKGEMA4_all_261
CP009144.1	3298151	3299160	1010	3298602	1.2516	33.6891	30.7497	pKGEMA4_all_262
CP009144.1	3301499	3301903	405	3301765	1.11536	8.9106	6.97764	pKGEMA4_all_263
CP009144.1	3315548	3315777	230	3315635	1.09871	7.53669	5.70071	pKGEMA4_all_264
CP009144.1	3339981	3340247	267	3340087	1.14291	14.3224	12.0823	pKGEMA4_all_265
CP009144.1	3342107	3342331	225	3342169	1.1009	7.9506	6.08456	pKGEMA4_all_266
CP009144.1	3355926	3356177	252	3356109	1.0857	5.862	4.15401	pKGEMA4_all_267
CP009144.1	3357376	3357590	215	3357433	1.13248	12.6852	10.5304	pKGEMA4_all_268
CP009144.1	3367721	3367975	255	3367855	1.08309	5.83776	4.13101	pKGEMA4_all_269
CP009144.1	3370508	3371063	556	3370810	1.21314	30.6491	27.8046	pKGEMA4_all_270
CP009144.1	3372951	3373195	245	3373036	1.14446	15.5312	13.2377	pKGEMA4_all_271
CP009144.1	3397851	3398157	307	3397933	1.08647	6.06035	4.33654	pKGEMA4_all_272
CP009144.1	3403947	3404210	264	3404137	1.07685	4.96959	3.33428	pKGEMA4_all_273
CP009144.1	3461776	3462004	229	3461870	1.1086	8.55246	6.64468	pKGEMA4_all_274
CP009144.1	3462831	3463117	287	3462871	1.09966	7.59011	5.74936	pKGEMA4_all_275
CP009144.1	3479069	3479614	546	3479198	1.11114	8.91781	6.98449	pKGEMA4_all_276
CP009144.1	3480910	3481183	274	3481084	1.09969	7.44029	5.61118	pKGEMA4_all_277
CP009144.1	3483726	3483988	263	3483869	1.09708	7.25944	5.44282	pKGEMA4_all_278
CP009144.1	3496650	3497104	455	3496785	1.10629	8.6578	6.74263	pKGEMA4_all_279
CP009144.1	3507854	3508250	397	3507994	1.18087	22.0587	19.5079	pKGEMA4_all_280
CP009144.1	3510107	3510497	391	3510302	1.12917	11.7945	9.68645	pKGEMA4_all_281
CP009144.1	3518385	3518709	325	3518517	1.15448	18.4136	16.0093	pKGEMA4_all_282
CP009144.1	3547419	3547671	253	3547557	1.10355	8.61711	6.70483	pKGEMA4_all_283
CP009144.1	3551722	3551967	246	3551892	1.11317	10.3324	8.30747	pKGEMA4_all_284
CP009144.1	3562716	3562915	200	3562785	1.07317	4.80764	3.18616	pKGEMA4_all_285
CP009144.1	3612585	3613022	438	3612726	1.08426	5.95926	4.24288	pKGEMA4_all_286
CP009144.1	3632996	3633195	200	3633149	1.07841	5.33943	3.67238	pKGEMA4_all_287
CP009144.1	3641369	3641676	308	3641491	1.15644	15.7515	13.4489	pKGEMA4_all_288
CP009144.1	3642610	3643147	538	3642696	1.1249	10.2299	8.21136	pKGEMA4_all_289
CP009144.1	3643683	3644137	455	3643832	1.15508	14.4285	12.183	pKGEMA4_all_290
CP009144.1	3644286	3645777	1492	3644631	1.10052	7.17585	5.36558	pKGEMA4_all_291
CP009144.1	3645893	3646929	1037	3646659	1.2951	48.3018	44.8726	pKGEMA4_all_292
CP009144.1	3647084	3648410	1327	3648329	1.28479	45.3439	42.0024	pKGEMA4_all_293
CP009144.1	3649254	3649458	205	3649333	1.38366	75.9161	71.6405	pKGEMA4_all_294
CP009145.1	134	2105	1972	1800	1.27431	37.1357	34.0741	pKGEMA4_all_295
CP009145.1	2367	5761	3395	4896	1.31108	46.8985	43.5094	pKGEMA4_all_296
CP009145.1	6292	6518	227	6378	1.14738	12.9153	10.7474	pKGEMA4_all_297
CP009145.1	6666	7729	1064	7018	1.2576	34.3599	31.3974	pKGEMA4_all_298
CP009145.1	7836	11452	3617	10440	1.26297	34.9692	31.9849	pKGEMA4_all_299
CP009145.1	13382	14093	712	13815	1.12577	9.97198	7.97035	pKGEMA4_all_300
CP009145.1	25175	25427	253	25383	1.12717	9.93631	7.93605	pKGEMA4_all_301
CP009145.1	26519	26902	384	26713	1.2027	21.8735	19.3303	pKGEMA4_all_302
CP009145.1	27004	27252	249	27027	1.09839	6.19784	4.46387	pKGEMA4_all_303
CP009145.1	27414	27883	470	27732	1.23316	28.6212	25.836	pKGEMA4_all_304
CP009145.1	43693	43967	275	43914	1.13157	10.5851	8.54601	pKGEMA4_all_305
CP009145.1	45130	45844	715	45711	1.14037	11.3154	9.23294	pKGEMA4_all_306
CP009145.1	45971	46491	521	46111	1.16026	14.1977	11.9632	pKGEMA4_all_307
CP009145.1	47410	48067	658	47803	1.2575	33.2199	30.2945	pKGEMA4_all_308
CP009145.1	48831	49146	316	49010	1.12921	9.92827	7.92841	pKGEMA4_all_309
CP009145.1	50567	51063	497	50677	1.13011	10.4255	8.39601	pKGEMA4_all_310
CP009145.1	51336	51658	323	51522	1.11803	8.97877	7.04141	pKGEMA4_all_311
CP009145.1	73758	74225	468	73899	1.2012	22.2358	19.678	pKGEMA4_all_312
CP009145.1	77922	78314	393	78023	1.11468	8.23703	6.35086	pKGEMA4_all_313
CP009145.1	86832	87153	322	86860	1.09661	6.16065	4.4296	pKGEMA4_all_314
CP009145.1	93363	93572	210	93429	1.11561	8.11785	6.24073	pKGEMA4_all_315
CP009145.1	95790	97866	2077	95978	1.1788	17.0877	14.7332	pKGEMA4_all_316
CP009145.1	97980	98455	476	98152	1.1809	17.2752	14.9128	pKGEMA4_all_317
CP009145.1	98681	98970	290	98791	1.15554	13.1542	10.9725	pKGEMA4_all_318
CP009145.1	102082	104171	2090	102755	1.1678	15.0765	12.801	pKGEMA4_all_319
CP009145.1	104329	104614	286	104522	1.15216	12.647	10.4936	pKGEMA4_all_320
CP009145.1	105939	106175	237	106021	1.17668	16.5498	14.2142	pKGEMA4_all_321
CP009145.1	112423	112793	371	112769	1.09299	5.40773	3.73463	pKGEMA4_all_322
CP009145.1	115488	116089	602	115966	1.1547	13.0265	10.8521	pKGEMA4_all_323
CP009145.1	119185	119516	332	119248	1.12131	8.48321	6.57983	pKGEMA4_all_324
CP009145.1	123551	123931	381	123750	1.17118	15.6297	13.3313	pKGEMA4_all_326
CP009145.1	126824	127209	386	126991	1.09975	6.07674	4.35102	pKGEMA4_all_327
CP009145.1	129378	129781	404	129751	1.1099	7.15734	5.34803	pKGEMA4_all_328
CP009145.1	129880	130186	307	130049	1.11666	7.92899	6.06395	pKGEMA4_all_329
CP009145.1	130460	130767	308	130615	1.08707	4.85613	3.22961	pKGEMA4_all_330
CP009145.1	130980	131261	282	131110	1.12258	8.63771	6.72342	pKGEMA4_all_331
CP009145.1	138987	139276	290	139174	1.15789	13.5634	11.3603	pKGEMA4_all_332
CP009145.1	158545	158770	226	158666	1.10356	6.47114	4.71496	pKGEMA4_all_333
CP009145.1	162198	162434	237	162374	1.12723	9.21643	7.26218	pKGEMA4_all_334
CP009145.1	168557	168775	219	168687	1.11624	7.87957	6.01803	pKGEMA4_all_335
CP009145.1	170082	170679	598	170510	1.13483	10.2048	8.18746	pKGEMA4_all_336
CP009145.1	170929	171534	606	171341	1.15174	12.5843	10.4343	pKGEMA4_all_337
CP009145.1	200273	200487	215	200387	1.11539	7.7812	5.9267	pKGEMA4_all_338
CP009145.1	200953	201211	259	201038	1.0951	5.61237	3.92291	pKGEMA4_all_339
CP009145.1	209627	209946	320	209819	1.11117	7.29891	5.4789	pKGEMA4_all_340
CP009145.1	212749	213140	392	212877	1.09172	5.28687	3.62365	pKGEMA4_all_341
CP009145.1	215025	215245	221	215181	1.12511	8.95099	7.01494	pKGEMA4_all_342
CP009145.1	216187	216475	289	216323	1.13779	10.6031	8.56188	pKGEMA4_all_343
CP009145.1	217097	217329	233	217179	1.14033	10.9505	8.88894	pKGEMA4_all_344
CP009145.1	222632	223099	468	222961	1.14371	11.4227	9.334	pKGEMA4_all_345
CP009145.1	223825	224067	243	223930	1.1268	9.16303	7.21234	pKGEMA4_all_346
CP009145.1	280850	281069	220	281001	1.11326	7.75776	5.90558	pKGEMA4_all_348
CP009145.1	897482	897754	273	897639	1.13314	9.98076	7.97752	pKGEMA4_all_349
CP009145.1	926652	927058	407	926899	1.13735	10.9099	8.85113	pKGEMA4_all_350
CP009145.1	1237637	1237865	229	1237723	1.10398	6.51576	4.75616	pKGEMA4_all_351
CP009145.1	1291266	1291466	201	1291363	1.12849	9.3776	7.41283	pKGEMA4_all_352
CP009145.1	1294917	1295367	451	1295058	1.13145	9.75922	7.76999	pKGEMA4_all_353
CP009145.1	1311073	1311284	212	1311145	1.11117	7.29891	5.4789	pKGEMA4_all_354
CP009145.1	1313112	1313311	200	1313154	1.10736	6.87853	5.0908	pKGEMA4_all_355
CP009145.1	1314671	1314984	314	1314773	1.09975	6.07674	4.35102	pKGEMA4_all_356
CP009145.1	1316574	1317000	427	1316875	1.10906	7.34768	5.52427	pKGEMA4_all_357
CP009145.1	1323417	1324067	651	1323559	1.2126	23.2011	20.6059	pKGEMA4_all_358
CP009145.1	1325522	1326352	831	1325786	1.14836	12.0883	9.96455	pKGEMA4_all_359
CP009145.1	1328369	1328754	386	1328597	1.11539	7.7812	5.9267	pKGEMA4_all_360
CP009145.1	1328962	1329252	291	1329186	1.12131	8.48321	6.57983	pKGEMA4_all_361
CP009145.1	1329661	1330052	392	1329879	1.12469	8.89838	6.96594	pKGEMA4_all_362
CP009145.1	1330212	1330497	286	1330324	1.08919	5.04951	3.40633	pKGEMA4_all_363
CP009145.1	1330701	1331261	561	1331090	1.1934	19.6553	17.2033	pKGEMA4_all_364
CP009145.1	1332125	1332344	220	1332252	1.17423	16.5663	14.2304	pKGEMA4_all_365
CP009145.1	1337811	1338984	1174	1338869	1.20161	21.0504	18.5413	pKGEMA4_all_366
CP009145.1	1339301	1339540	240	1339378	1.14582	11.7229	9.61839	pKGEMA4_all_367
CP009145.1	1340034	1340837	804	1340418	1.15343	12.836	10.6722	pKGEMA4_all_368
CP009145.1	1351262	1351622	361	1351315	1.11713	8.06017	6.1867	pKGEMA4_all_369
CP009145.1	1352218	1352588	371	1352335	1.11895	8.38006	6.48456	pKGEMA4_all_370
CP009145.1	1360129	1360698	570	1360513	1.1902	18.925	16.5011	pKGEMA4_all_371
CP009145.1	1361113	1361920	808	1361805	1.14667	11.8441	9.7331	pKGEMA4_all_372
CP009145.1	1362452	1362924	473	1362769	1.13653	10.4314	8.40034	pKGEMA4_all_373
CP009145.1	1363305	1363675	371	1363371	1.14582	11.7229	9.61839	pKGEMA4_all_374
CP009145.1	1365610	1366003	394	1365893	1.15259	12.7098	10.5528	pKGEMA4_all_375
CP009145.1	1366471	1367110	640	1366841	1.1771	16.6216	14.2835	pKGEMA4_all_376
CP009145.1	1372811	1373076	266	1372972	1.10144	6.25042	4.51154	pKGEMA4_all_377
CP009145.1	1374810	1375098	289	1374974	1.11286	7.48991	5.65605	pKGEMA4_all_378
CP009145.1	1375495	1375900	406	1375867	1.11243	7.44192	5.61151	pKGEMA4_all_379
CP009145.1	1377181	1377431	251	1377270	1.1268	9.16303	7.21234	pKGEMA4_all_380
CP009145.1	1378035	1378830	796	1378700	1.18598	18.1659	15.7705	pKGEMA4_all_381
CP009145.1	1379138	1379707	570	1379602	1.14673	11.9984	9.88007	pKGEMA4_all_382
CP009145.1	1383914	1384414	501	1384067	1.23969	29.1402	26.3368	pKGEMA4_all_383
CP009145.1	1384855	1385124	270	1385016	1.12019	8.43831	6.53806	pKGEMA4_all_384
CP009145.1	1385860	1386153	294	1386026	1.10646	6.81495	5.03296	pKGEMA4_all_385
CP009145.1	1387132	1387780	649	1387323	1.21218	23.1166	20.5252	pKGEMA4_all_386
CP009145.1	1388792	1389098	307	1389005	1.10144	6.25042	4.51154	pKGEMA4_all_387
CP009145.1	1392117	1392553	437	1392384	1.15544	13.1401	10.9605	pKGEMA4_all_389
CP009145.1	1393096	1393347	252	1393268	1.12089	8.43203	6.53204	pKGEMA4_all_390
CP009145.1	1393585	1393875	291	1393764	1.1809	17.2752	14.9128	pKGEMA4_all_391
CP009145.1	1394128	1394600	473	1394443	1.19781	20.3297	17.8503	pKGEMA4_all_392
CP009145.1	1394732	1395188	457	1394876	1.13737	10.5457	8.50813	pKGEMA4_all_393
CP009145.1	1395399	1395624	226	1395528	1.15766	13.4763	11.2772	pKGEMA4_all_394
CP009145.1	1396825	1397521	697	1397121	1.17414	16.1219	13.8032	pKGEMA4_all_395
CP009145.1	1397760	1398140	381	1397889	1.16129	14.3798	12.1368	pKGEMA4_all_396
CP009145.1	1399938	1400502	565	1400031	1.19232	19.3102	16.8715	pKGEMA4_all_397
CP009145.1	1402278	1404278	2001	1403529	1.24557	30.2576	27.424	pKGEMA4_all_398
CP009145.1	1404557	1405942	1386	1405240	1.18283	17.6435	15.2679	pKGEMA4_all_399
CP009145.1	1406070	1406746	677	1406330	1.17837	16.8381	14.4918	pKGEMA4_all_400
CP009145.1	1407770	1408344	575	1408072	1.11032	7.20437	5.39165	pKGEMA4_all_401
CP009145.1	1409687	1409890	204	1409833	1.10323	6.57696	4.81299	pKGEMA4_all_402
CP009145.1	1438903	1439152	250	1439075	1.094	5.99174	4.27269	pKGEMA4_all_403
CP009145.1	1439700	1439913	214	1439836	1.1143	7.91481	6.05172	pKGEMA4_all_404
CP009145.1	1440197	1440931	735	1440584	1.17528	16.9241	14.5748	pKGEMA4_all_405
CP009145.1	1441083	1441436	354	1441124	1.10503	6.78483	5.00582	pKGEMA4_all_406
CP009145.1	1441559	1442326	768	1441983	1.20013	22.03	19.4802	pKGEMA4_all_407
CP009145.1	1445160	1445405	246	1445193	1.10258	6.80004	5.0188	pKGEMA4_all_408
CP009145.1	1445868	1446393	526	1446183	1.13578	10.7139	8.66746	pKGEMA4_all_409
CP009145.1	1447012	1447436	425	1447186	1.109	7.18883	5.37807	pKGEMA4_all_410
CP009145.1	1448076	1448311	236	1448156	1.16428	15.3962	13.1082	pKGEMA4_all_411
CP009145.1	1450275	1452729	2455	1450633	1.28446	39.722	36.5656	pKGEMA4_all_412
CP009145.1	1453653	1453880	228	1453787	1.13576	11.0969	9.02742	pKGEMA4_all_413
CP009145.1	1455115	1455517	403	1455233	1.16959	16.3724	14.0446	pKGEMA4_all_414
CP009145.1	1460362	1460827	466	1460486	1.16139	15.2121	12.9323	pKGEMA4_all_415
CP009145.1	1461075	1461638	564	1461475	1.16214	14.9428	12.6736	pKGEMA4_all_416
CP009145.1	1461993	1462605	613	1462354	1.23543	27.9906	25.225	pKGEMA4_all_417
CP009145.1	1462773	1464706	1934	1463015	1.22909	26.6168	23.8965	pKGEMA4_all_418
CP009145.1	1464809	1465329	521	1464913	1.13272	9.92514	7.92537	pKGEMA4_all_419
CP009146.1	167	793	627	600	1.17921	16.9832	14.6319	pKGEMA4_all_420
CP009146.1	1031	2103	1073	1372	1.17414	16.1219	13.8032	pKGEMA4_all_421
CP009146.1	2424	3871	1448	2721	1.20626	21.9479	19.4015	pKGEMA4_all_422
CP009146.1	4000	4940	941	4920	1.08849	5.25825	3.59787	pKGEMA4_all_423
CP009146.1	55194	55902	709	55299	1.1103	7.473	5.64117	pKGEMA4_all_424
CP009146.1	56899	57422	524	56938	1.08866	5.12431	3.47597	pKGEMA4_all_425
CP009146.1	58427	59396	970	59164	1.20795	22.2788	19.7184	pKGEMA4_all_426
CP009146.1	59601	59809	209	59736	1.14244	11.2445	9.16575	pKGEMA4_all_427
CP009146.1	62795	63058	264	62955	1.15312	12.84	10.676	pKGEMA4_all_428
CP009146.1	66156	66408	253	66289	1.15271	13.1737	10.9913	pKGEMA4_all_429
CP009146.1	70364	70633	270	70536	1.11807	8.36221	6.46813	pKGEMA4_all_430
CP009146.1	222591	222792	202	222723	1.1509	12.4593	10.3161	pKGEMA4_all_431
CP009146.1	1391565	1391764	200	1391709	1.09706	5.83038	4.12401	pKGEMA4_all_433
CP009146.1	1451267	1451478	212	1451333	1.12004	8.33015	6.43746	pKGEMA4_all_434
CP009146.1	1459350	1459690	341	1459623	1.1252	8.97623	7.03898	pKGEMA4_all_435
CP009146.1	1540136	1540394	259	1540322	1.13822	10.6606	8.61609	pKGEMA4_all_436
CP009146.1	1545027	1545260	234	1545171	1.14634	12.0607	9.93897	pKGEMA4_all_437
CP009146.1	1582043	1582310	268	1582222	1.08464	4.8541	3.22893	pKGEMA4_all_438
CP009146.1	1585285	1585545	261	1585416	1.1285	9.52204	7.54882	pKGEMA4_all_439
CP009146.1	1599324	1599523	200	1599463	1.1341	10.3825	8.35444	pKGEMA4_all_440
CP009146.1	1600525	1600960	436	1600610	1.14468	11.9537	9.83786	pKGEMA4_all_441
CP009146.1	1603097	1603408	312	1603329	1.09185	5.58914	3.90201	pKGEMA4_all_442
CP009146.1	1605457	1605687	231	1605652	1.12936	10.1555	8.14143	pKGEMA4_all_443
CP009146.1	1608851	1609248	398	1608982	1.12293	9.67615	7.69296	pKGEMA4_all_444
CP009146.1	1616271	1616624	354	1616284	1.08377	4.68548	3.07429	pKGEMA4_all_445

## Sheet: 321 enriched peaks
	Enriched Peaks							Gene located upstream				Gene located downstream
Replicon	start	end	Name	fold_enrichment	-LOG10(pvalue)	-LOG10(qvalue)	Location	Gene ID	Gene function	start	end	Gene ID	Gene function	start	end
CP009144.1	11432	11713	pKG4_all_peak_3	1.14725	15.518	12.7041	CDS middle	DU99_00065	nitroreductase			DU99_00070	succinate-semialdehyde dehydrogenase	11996	13450
CP009144.1	13255	13531	pKG4_all_peak_4	1.20353	27.9266	24.4546	3'CDS +IR	DU99_00070	succinate-semialdehyde dehydrogenase			DU99_00075		13719	14519
CP009144.1	20522	20957	pKG4_all_peak_5	1.10623	8.95558	6.76327	3'CDS +IR	DU99_00100	ABC transporter ATP-binding protein	19369	20922	DU99_00105	ABC transporter	20956	21930
CP009144.1	31255	31457	pKG4_all_peak_6	1.11248	10.0134	7.71011	3'CDS +IR	DU99_00150	folylpolyglutamate synthase	29923	31266	DU99_00160	thioredoxin	32917	33240
CP009144.1	32808	33039	pKG4_all_peak_7	1.08154	5.57207	3.78168	3'CDS +IR	DU99_00150	folylpolyglutamate synthase	29923	31266	DU99_00160	thioredoxin	32917	33240
CP009144.1	35573	35806	pKG4_all_peak_8	1.08151	5.47866	3.70087	CDS middle	DU99_00165	ATP-dependent DNA helicase	33322	36891	DU99_00170	recombinase RecB	36881	40060
CP009144.1	50633	50944	pKG4_all_peak_9	1.07506	4.78057	3.10025	CDS 5'	DU99_00215	transcriptional regulator	50245	50967	DU99_00220	hypothetical protein	51309	52919
CP009144.1	53340	53615	pKG4_all_peak_10	1.13046	12.31	9.77966	3'CDS+IR+5'CDS	DU99_00225	peptide chain release factor I	53023	53457	DU99_00230	peptidoglycan-binding protein LysM	53543	54016
CP009144.1	55949	56288	pKG4_all_peak_12	1.08409	5.78468	3.96592	CDS 5'	DU99_00240		55355	56350	DU99_00245	phosphoribosyl-ATP pyrophosphatase	56347	56670
CP009144.1	58339	58540	pKG4_all_peak_13	1.11902	11.0106	8.60508	CDS 3'	DU99_00260	imidazole glycerol phosphate synthase	58284	58934	DU99_00265	hypothetical protein	58934	59407
CP009144.1	64098	64298	pKG4_all_peak_14	1.09054	6.62943	4.70254	CDS 5'	DU99_00295	cytochrome P450	64044	65444	DU99_00300	hydantoinase	65575	67581
CP009144.1	90521	90742	pKG4_all_peak_15	1.10614	8.33395	6.20987	CDS middle	DU99_00410	membrane protein	90367	90999	DU99_00415	5-formyltetrahydrofolate cyclo-ligase	91089	91757
CP009144.1	96095	96334	pKG4_all_peak_18	1.07726	4.88452	3.1891	3'CDS +IR	DU99_00440	membrane protein	95916	96212	DU99_00445	methenyltetrahydrofolate cyclohydrolase	96306	97226
CP009144.1	102267	102544	pKG4_all_peak_20	1.11178	9.17439	6.95854	5'CDS+IR+5'CDS	DU99_00465	sarcosine oxidase subunit beta	101039	102289	DU99_00470	transcriptional regulator	102384	103358
CP009144.1	105252	105495	pKG4_all_peak_21	1.11672	9.93653	7.64091	CDS 5'	DU99_00485	glutamate synthase	105110	106438	DU99_00490	glutamine synthetase	106520	107827
CP009144.1	125673	125933	pKG4_all_peak_28	1.10451	8.08506	5.98874	CDS 5'	DU99_00570	phosphoketolase	123555	126008	DU99_00575	NAD-dependent dehydratase	126156	126941
CP009144.1	134888	135163	pKG4_all_peak_29	1.08161	5.4242	3.65368	CDS middle	DU99_00615	sugar ABC transporter permease	134567	135454	DU99_00620	ABC transporter permease	135447	136403
CP009144.1	143983	144214	pKG4_all_peak_30	1.08796	6.20366	4.32997	CDS middle	DU99_00655	4%2C5-dihydroxyphthalate dehydrogenase	143328	144626	DU99_00660	ATPase	144724	146955
CP009144.1	159678	160172	pKG4_all_peak_31	1.13367	12.7016	10.1362	3'CDS +IR	DU99_00730	peptidase	159537	160061	DU99_00735	pilus assembly protein CpaB	160189	160998
CP009144.1	168009	168261	pKG4_all_peak_32	1.08021	5.5397	3.75313	3'CDS +IR	DU99_00765	type II secretion system protein	167200	168183	DU99_00770	transposase	168412	169575
CP009144.1	178010	178259	pKG4_all_peak_34	1.08779	6.04323	4.19076	CDS 5'	DU99_00810		177435	178517	DU99_00815	hypothetical protein	178698	180557
CP009144.1	180032	180449	pKG4_all_peak_35	1.12067	10.6013	8.23806	CDS 5'	DU99_00815	hypothetical protein	178698	180557	DU99_00820	peptidase	180849	181916
CP009144.1	186857	187103	pKG4_all_peak_36	1.08282	5.58953	3.79639	3'CDS +IR	DU99_00845		186279	186914	DU99_00850	6-O-methylguanine DNA methyltransferase	187344	188216
CP009144.1	194270	194503	pKG4_all_peak_37	1.13731	13.4316	10.8003	3'CDS +IR	DU99_00890	2-hydroxyacid dehydrogenase	193230	194234	DU99_00895	DNA polymerase I	194376	197390
CP009144.1	208791	209078	pKG4_all_peak_38	1.15345	17.3416	14.3965	3'CDS +IR	DU99_00940		207871	209010	DU99_00945	metal-binding protein	209183	210067
CP009144.1	230909	231127	pKG4_all_peak_39	1.12034	10.4023	8.059	CDS 3'	DU99_01040	N-acetylglucosamine-6-phosphate deacetylase	229996	231156	DU99_01045	copper homeostasis protein CutC	231440	232177
CP009144.1	237684	237889	pKG4_all_peak_40	1.11941	10.8046	8.41984	IR+5'CDS	DU99_01075	peptide methionine sulfoxide reductase	237205	237858	DU99_01080	membrane protein	237911	238228
CP009144.1	243031	243448	pKG4_all_peak_42	1.16371	17.856	14.8787	CDS 3'	DU99_01110	ligand-gated channel	241461	243461	DU99_01115	oxidoreductase	243473	244633
CP009144.1	247248	247454	pKG4_all_peak_43	1.09185	6.58749	4.66582	3'CDS+IR+3'CDS	DU99_01125	LysR family transcriptional regulator	246329	247255	DU99_01130	transporter	247269	247538
CP009144.1	253264	253595	pKG4_all_peak_44	1.13331	12.8618	10.2827	IR+5'CDS	DU99_01165	glyoxalase	253182	253550	DU99_01170	DNA-binding protein	253643	254335
CP009144.1	257967	258362	pKG4_all_peak_45	1.10932	8.92288	6.73433	IR+5'CDS	DU99_01190		256031	257911	DU99_01195	hypothetical protein	258020	258343
CP009144.1	274477	274677	pKG4_all_peak_46	1.07464	4.78606	3.10493	CDS middle	DU99_01265	polynucleotide phosphorylase/polyadenylase	273230	275383	DU99_01270	methyltransferase	275463	276479
CP009144.1	292298	292733	pKG4_all_peak_51	1.14224	13.3048	10.6857	CDS 5'	DU99_01355	hypothetical protein	292262	293962	DU99_01360	hypothetical protein	293966	294691
CP009144.1	293311	293639	pKG4_all_peak_52	1.09688	6.90084	4.94086	CDS 3'	DU99_01355	hypothetical protein	292262	293962	DU99_01360	hypothetical protein	293966	294691
CP009144.1	296416	296723	pKG4_all_peak_55	1.11836	9.80841	7.5261	CDS 5'	DU99_01370	hypothetical protein	295918	298416	DU99_01375	hypothetical protein	298500	298814
CP009144.1	308304	308515	pKG4_all_peak_63	1.10654	8.18328	6.07582	CDS 3'	DU99_01415	adenylate cyclase	307849	309846	DU99_01420	2-hydroxyacid dehydrogenase	309940	310986
CP009144.1	333111	333317	pKG4_all_peak_71	1.12233	11.1019	8.68747	CDS 3'	DU99_01545	phenylalanyl-tRNA synthetase subunit alpha	332407	333489	DU99_01550	phenylalanyl-tRNA synthetase subunit beta	333523	335949
CP009144.1	335777	336207	pKG4_all_peak_72	1.14945	15.2274	12.4366	3'CDS +IR	DU99_01550	phenylalanyl-tRNA synthetase subunit beta	333523	335949	DU99_01555	transposase	336287	336760
CP009144.1	340105	340400	pKG4_all_peak_73	1.12285	10.4588	8.10997	CDS 5'	DU99_01580	hypothetical protein	339936	340427	DU99_01585	short-chain dehydrogenase	340648	341418
CP009144.1	347978	348316	pKG4_all_peak_75	1.13503	12.9055	10.3222	3'CDS+IR+3'CDS	DU99_01620	NAD(P)H dehydrogenase	347550	348140	DU99_01625	transcriptional regulator	348149	348643
CP009144.1	348615	348826	pKG4_all_peak_76	1.09044	6.29614	4.41094	5'CDS+IR+5'CDS	DU99_01625	transcriptional regulator	348149	348643	DU99_01630	ABC transporter permease	348757	349629
CP009144.1	349455	350003	pKG4_all_peak_77	1.14575	14.5734	11.8407	3'CDS+IR+3'CDS	DU99_01630	ABC transporter permease	348757	349629	DU99_01635	peptidase M29	349868	351124
CP009144.1	353646	354040	pKG4_all_peak_78	1.18094	21.8816	18.684	3'CDS +IR	DU99_01655	ArsC family transcriptional regulator	353183	353533	DU99_01660	aromatic amino acid aminotransferase	353742	354911
CP009144.1	361282	361494	pKG4_all_peak_79	1.07741	4.8791	3.18436	CDS 3'	DU99_01710	acetyltransferase	361006	361596	DU99_01715	hypothetical protein	361545	362678
CP009144.1	362528	363112	pKG4_all_peak_80	1.13575	12.7065	10.1407	3'CDS+IR+5'CDS	DU99_01715	hypothetical protein	361545	362678	DU99_01720	magnesium transporter	362892	363881
CP009144.1	364455	364910	pKG4_all_peak_81	1.11417	9.87343	7.58455	CDS middle	DU99_01725	signal peptide protein	364101	365228	DU99_01730	thiol oxidoreductase	365228	366778
CP009144.1	365333	365558	pKG4_all_peak_82	1.12031	10.2164	7.89173	CDS 3'	DU99_01730	thiol oxidoreductase	365228	366778	DU99_01735	peptidase	366827	368107
CP009144.1	366310	366665	pKG4_all_peak_83	1.13258	12.0879	9.5783	CDS 5'	DU99_01730	thiol oxidoreductase	365228	366778	DU99_01735	peptidase	366827	368107
CP009144.1	377250	377612	pKG4_all_peak_84	1.10111	7.6726	5.62304	3'CDS+IR+5'CDS	DU99_01795	phosphoglycerate mutase	376952	377533	DU99_01800	SAM-dependent methlyltransferase	377548	378150
CP009144.1	386747	386954	pKG4_all_peak_85	1.10029	7.37302	5.35756	CDS 3'	DU99_01840	lysine transporter LysE	386423	387055	DU99_01845	multidrug DMT transporter permease	387052	387966
CP009144.1	387927	388162	pKG4_all_peak_86	1.09026	6.17286	4.30353	5'CDS+IR+5'CDS	DU99_01845	multidrug DMT transporter permease	387052	387966	DU99_01850	AsnC family transcriptional regulator	388101	388538
CP009144.1	395776	396323	pKG4_all_peak_87	1.12379	10.6107	8.24619	3'CDS+IR+5'CDS	DU99_01890	inosose dehydratase	395044	395946	DU99_01895	3D-(3%2C5/4)-trihydroxycyclohexane-1%2C2-dione hydrolase	396118	397971
CP009144.1	399960	400274	pKG4_all_peak_88	1.1918	23.4122	20.134	3'CDS+IR+5'CDS	DU99_01900	5-dehydro-2-deoxygluconokinase	398021	399973	DU99_01905	RpiR family transcriptional regulator	400093	400947
CP009144.1	401273	401562	pKG4_all_peak_89	1.16562	17.8341	14.8579	CDS 3'	DU99_01915	1-carboxy-3-chloro-3%2C4-dihydroxycyclo hexa-1%2C5-diene dehydrogenase	401257	402387	DU99_01920	glutamine amidotransferase	402639	403454
CP009144.1	402356	402579	pKG4_all_peak_90	1.13561	12.4761	9.93092	IR+5'CDS	DU99_01915	1-carboxy-3-chloro-3%2C4-dihydroxycyclo hexa-1%2C5-diene dehydrogenase	401257	402387	DU99_01920	glutamine amidotransferase	402639	403454
CP009144.1	403216	403437	pKG4_all_peak_91	1.08762	5.84224	4.01605	CDS 3'	DU99_01920	glutamine amidotransferase	402639	403454	DU99_01925		403446	404651
CP009144.1	404813	405206	pKG4_all_peak_92	1.14723	14.3147	11.6046	CDS middle	DU99_01930	Rrf2 family transcriptional regulator	404794	405252	DU99_01935	thioredoxin reductase	405242	406147
CP009144.1	432433	432761	pKG4_all_peak_96	1.0769	4.87159	3.17828	CDS middle	DU99_02080	SAM-dependent methyltransferase	432136	433290	DU99_02085	RNA methyltransferase	433287	434153
CP009144.1	434420	434655	pKG4_all_peak_97	1.08584	5.68479	3.87912	CDS 3'	DU99_02090	lipoprotein signal peptidase	434150	434650	DU99_02095	histidine kinase	434968	437247
CP009144.1	438209	438653	pKG4_all_peak_98	1.11144	9.04757	6.84517	3'CDS+IR+3'CDS	DU99_02100	hemolysin	437365	438255	DU99_02105		438534	440819
CP009144.1	468429	468721	pKG4_all_peak_99	1.14758	15.0216	12.248	CDS 3'	DU99_02225	DNA recombinase	468361	469566	DU99_02230	peptide deformylase	469704	470240
CP009144.1	484781	484994	pKG4_all_peak_101	1.11284	9.25398	7.03012	CDS middle	DU99_02295	2%2C3%2C4%2C5-tetrahydropyridine-2%2C6-carboxylate N-succinyltransferase	484374	485231	DU99_02305	lysine decarboxylase	485526	486425
CP009144.1	489318	489525	pKG4_all_peak_103	1.10779	8.40837	6.27604	3'CDS+IR+5'CDS	DU99_02320	6-O-methylguanine DNA methyltransferase	488280	489407	DU99_02325	phosphonomutase	489445	490215
CP009144.1	490021	490426	pKG4_all_peak_104	1.14103	13.4256	10.795	3'CDS+IR+3'CDS	DU99_02325	phosphonomutase	489445	490215	DU99_02330		490410	491297
CP009144.1	494990	495238	pKG4_all_peak_105	1.10636	8.199	6.09005	CDS 3'	DU99_02355	insertase	494649	496433	DU99_02360	ribonuclease P	496433	496831
CP009144.1	515699	516122	pKG4_all_peak_109	1.11858	9.33145	7.09976	3'CDS +IR	DU99_02430	signal peptide protein	515437	515940	DU99_02435	hypothetical protein	516675	517061
CP009144.1	516387	516594	pKG4_all_peak_110	1.12618	10.4599	8.11096	CDS 5'	DU99_02430	signal peptide protein	515437	515940	DU99_02435	hypothetical protein	516675	517061
CP009144.1	517623	517823	pKG4_all_peak_111	1.08784	5.65273	3.85119	CDS middle	DU99_02435	hypothetical protein	516675	517061	DU99_02440	hypothetical protein	519518	520477
CP009144.1	521696	522028	pKG4_all_peak_112	1.07728	4.79624	3.11377	3'CDS+IR+3'CDS	DU99_02450	signal peptide protein	521069	521740	DU99_02455	prolyl-tRNA synthetase	521777	522247
CP009144.1	522705	523021	pKG4_all_peak_113	1.14171	13.4145	10.7855	CDS middle	DU99_02465	isoprenylcysteine carboxyl methyltransferase	522432	523109	DU99_02470	membrane protein	523508	523615
CP009144.1	525735	526109	pKG4_all_peak_114	1.10449	8.26866	6.15197	3'CDS +IR	DU99_02485	hypothetical protein	525152	525736	DU99_02490	transcriptional regulator	525986	529687
CP009144.1	532129	532429	pKG4_all_peak_115	1.10859	8.42524	6.29087	CDS 3'	DU99_02510	iron dicitrate transport regulator FecR	531825	532439	DU99_02515	adenylate cyclase	532667	534538
CP009144.1	548536	548752	pKG4_all_peak_116	1.12155	10.3884	8.04629	IR+5'CDS	DU99_02585	long-chain fatty acid--CoA ligase	546852	548552	DU99_02590	MFS transporter	548890	550125
CP009144.1	553290	553629	pKG4_all_peak_117	1.11199	8.82092	6.64347	CDS 3'	DU99_02610	phosphatidate cytidylyltransferase	552872	553813	DU99_02615	accessory colonization factor	553964	554761
CP009144.1	607839	608210	pKG4_all_peak_134	1.09621	6.76774	4.82345	CDS middle	DU99_02845	metallophosphatase	607622	608350	DU99_02850	helicase	608594	611143
CP009144.1	617918	618239	pKG4_all_peak_135	1.1653	17.5822	14.6209	CDS middle	DU99_02900	signal peptide protein	617832	618269	DU99_02905	LuxR family transcriptional regulator	618411	619058
CP009144.1	664699	664926	pKG4_all_peak_137	1.12769	11.0056	8.60052	CDS middle	DU99_03085	copper oxidase	664177	664689	DU99_03090	signal peptide protein	664711	664995
CP009144.1	751853	752057	pKG4_all_peak_150	1.10647	8.06346	5.96974	CDS 3'	DU99_03570	alpha-glucosidase	750734	752383	DU99_03575	ABC transporter ATP-binding protein	752403	753491
CP009144.1	753864	754298	pKG4_all_peak_151	1.13798	12.0535	9.54762	3'CDS+IR+3'CDS	DU99_03580	hypothetical protein	753593	754003	DU99_03585	transposase	754274	755437
CP009144.1	780637	780948	pKG4_all_peak_158	1.09709	6.78028	4.83471	3'CDS +IR	DU99_03685	acetoacetyl-CoA synthetase	778805	780757	DU99_03690	iron ABC transporter permease	781047	782729
CP009144.1	804269	804747	pKG4_all_peak_162	1.09875	6.64261	4.71383	CDS 5'	DU99_03790		803940	804737	DU99_03795	hypothetical protein	804995	805183
CP009144.1	807818	808391	pKG4_all_peak_164	1.1183	9.29554	7.06792	3'CDS+IR+3'CDS	DU99_03815	amino acid dehydrogenase	806626	807879	DU99_03825	membrane protein	808307	808879
CP009144.1	808758	808977	pKG4_all_peak_165	1.11891	9.02075	6.82136	IR+5'CDS	DU99_03825	membrane protein	808307	808879	DU99_03830	hypothetical protein	808990	809442
CP009144.1	809911	810119	pKG4_all_peak_166	1.10671	7.49245	5.46365	CDS middle	DU99_03835	hypothetical protein	809749	810405	DU99_03840	hypothetical protein	810607	810972
CP009144.1	810356	810584	pKG4_all_peak_167	1.10243	7.1169	5.13165	3'CDS +IR	DU99_03835	hypothetical protein	809749	810405	DU99_03840	hypothetical protein	810607	810972
CP009144.1	816179	816654	pKG4_all_peak_169	1.13747	11.3163	8.88099	3'CDS +IR	DU99_03870	ABC transporter permease	814978	816180	DU99_03875	chromate transporter	816259	817701
CP009144.1	818227	818445	pKG4_all_peak_170	1.12909	10.2792	7.94873	IR+5'CDS	DU99_03885	signal peptide protein	818072	818338	DU99_03895	exopolyphosphatase	819708	821336
CP009144.1	823693	824044	pKG4_all_peak_171	1.14333	12.5549	10.0024	IR+5'CDS	DU99_03910	major facilitator transporter	822536	823948	DU99_03915	beta-lactamase	824201	825181
CP009144.1	843451	843810	pKG4_all_peak_177	1.10114	6.75354	4.81141	CDS 3'	DU99_04010	glycolate oxidase subunit GlcD	842605	844044	DU99_04015	2-hydroxy-acid oxidase	844041	845258
CP009144.1	846241	846730	pKG4_all_peak_178	1.14231	12.5231	9.97367	3'CDS +IR	DU99_04020	2-hydroxy-acid oxidase	845321	846685	DU99_04025	hypothetical protein	846924	847619
CP009144.1	846888	847109	pKG4_all_peak_179	1.15963	15.2664	12.4723	3'CDS +IR	DU99_04020	2-hydroxy-acid oxidase	845321	846685	DU99_04025	hypothetical protein	846924	847619
CP009144.1	848647	848991	pKG4_all_peak_180	1.14549	12.5326	9.98232	IR+5'CDS	DU99_04030	hypothetical protein	847810	848550	DU99_04035	3-methyladenine DNA glycosylase	848836	849471
CP009144.1	849283	849779	pKG4_all_peak_181	1.16929	16.761	13.8574	3'CDS+IR+3'CDS	DU99_04035	3-methyladenine DNA glycosylase	848836	849471	DU99_04040	nitrate reductase	849546	851003
CP009144.1	871832	872501	pKG4_all_peak_187	1.16204	15.998	13.1477	3'CDS+IR+3'CDS	DU99_04140	Patatin	870976	871875	DU99_04150	antitoxin	872490	872744
CP009144.1	892782	893057	pKG4_all_peak_188	1.12617	9.91137	7.61806	5'CDS+IR+3'CDS	DU99_04240		891155	892879	DU99_04245	gluconolaconase	892970	893854
CP009144.1	945244	945687	pKG4_all_peak_197	1.11303	8.21975	6.10869	3'CDS+5'CDS	DU99_04485	Rieske (2Fe-2S) protein	944243	945487	DU99_04490	NADH oxidase	945484	946584
CP009144.1	948214	948473	pKG4_all_peak_198	1.1234	9.88885	7.59794	3'CDS +IR	DU99_04500	hypothetical protein	947907	948320	DU99_04505	transporter	948609	949598
CP009144.1	950157	950416	pKG4_all_peak_199	1.12134	9.12122	6.91081	CDS 5'	DU99_04510	acyl-CoA dehydrogenase	949776	951557	DU99_04515	enoyl-CoA hydratase	951567	952319
CP009144.1	958960	959269	pKG4_all_peak_200	1.15668	14.5755	11.8425	CDS 3'	DU99_04540		956832	958808	DU99_04545	pirin	958966	959889
CP009144.1	990558	990957	pKG4_all_peak_202	1.12025	8.98642	6.79015	CDS 3'	DU99_04715	ribonuclease H	989899	990360	DU99_04720	alkyl hydroperoxide reductase	990571	991056
CP009144.1	996607	996819	pKG4_all_peak_203	1.09531	6.08012	4.22295	3'CDS +IR	DU99_04740	GCN5 family acetyltransferase	995818	996429	DU99_04745	peptidase M16	996701	998002
CP009144.1	1005137	1005403	pKG4_all_peak_204	1.17372	17.4948	14.5398	CDS 5'	DU99_04780	2-haloalkanoic acid dehalogenase	1004735	1005391	DU99_04785	adenine glycosylase	1005464	1006564
CP009144.1	1005505	1005784	pKG4_all_peak_205	1.09278	5.80812	3.98663	CDS 3'	DU99_04785	adenine glycosylase	1005464	1006564	DU99_04790	hypothetical protein	1006654	1007160
CP009144.1	1011660	1011862	pKG4_all_peak_206	1.12071	8.92289	6.73433	CDS 3'	DU99_04800	chromosome segregation protein SMC	1008379	1011840	DU99_04805		1012038	1014734
CP009144.1	1012224	1012440	pKG4_all_peak_207	1.13755	11.1854	8.76257	CDS 5'	DU99_04805		1012038	1014734	DU99_04810	hypothetical protein	1015063	1015311
CP009144.1	1017974	1018205	pKG4_all_peak_208	1.16453	15.1023	12.322	IR+5'CDS	DU99_04825	beta-lactamase	1017121	1018029	DU99_04835	hypothetical protein	1018947	1019294
CP009144.1	1028144	1028453	pKG4_all_peak_210	1.12205	8.8819	6.69748	3'CDS+3'CDS	DU99_04890	membrane protein	1027778	1028257	DU99_04895		1028259	1029908
CP009144.1	1036031	1036432	pKG4_all_peak_213	1.11478	8.03392	5.94339	CDS 3'	DU99_04920	diguanylate cyclase	1034701	1036500	DU99_04925	NAD(P)H-quinone oxidoreductase	1036579	1037580
CP009144.1	1043273	1043605	pKG4_all_peak_214	1.14508	12.4039	9.865	CDS middle	DU99_04955	histidine kinase	1042630	1044948	DU99_04960	hypothetical protein	1045134	1045913
CP009144.1	1055618	1055847	pKG4_all_peak_219	1.1234	9.11398	6.90427	IR+5'CDS	DU99_05025	lactoylglutathione lyase	1055356	1055766	DU99_05030	superoxide dismutase	1055999	1056601
CP009144.1	1058632	1058924	pKG4_all_peak_220	1.12362	9.08894	6.88213	3'CDS +IR	DU99_05045	cytochrome C556	1058354	1058800	DU99_05050	diacylglycerol kinase	1058922	1059836
CP009144.1	1061009	1061219	pKG4_all_peak_222	1.12244	8.93343	6.74349	IR	DU99_05060	MerR family transcriptional regulator	1060550	1060963	DU99_05065	beta-lactamase	1061250	1062140
CP009144.1	1064575	1064835	pKG4_all_peak_224	1.10633	6.99178	5.02068	3'CDS +IR	DU99_05070		1062190	1064523	DU99_05075	hypothetical protein	1064812	1066284
CP009144.1	1068802	1069053	pKG4_all_peak_225	1.08669	4.94921	3.24407	CDS 5'	DU99_05085	peptidase S9	1067063	1069171	DU99_05090	glyoxalase	1069358	1070248
CP009144.1	1080336	1080537	pKG4_all_peak_226	1.10594	6.94639	4.98056	CDS 5'	DU99_05155	cation:proton antiporter	1079582	1079932	DU99_05160	transcriptional regulator	1080338	1080769
CP009144.1	1080772	1081018	pKG4_all_peak_227	1.08691	5.12095	3.39188	3'CDS +IR	DU99_05160	transcriptional regulator	1080338	1080769	DU99_05165	cysteine desufuration protein SufE	1080973	1081395
CP009144.1	1093891	1094102	pKG4_all_peak_228	1.09589	6.00514	4.15754	IR+5'CDS	DU99_05250	signal peptide protein	1093652	1093903	DU99_05255	transcriptional regulator	1093944	1094615
CP009144.1	1105830	1106048	pKG4_all_peak_230	1.08321	4.6797	3.01438	CDS middle	DU99_05305		1105015	1107975	DU99_05310	histidine kinase	1107986	1110313
CP009144.1	1126119	1126374	pKG4_all_peak_233	1.10162	6.45727	4.55164	3'CDS+IR+3'CDS	DU99_05380	diacylglycerol kinase	1125252	1126178	DU99_05385	glycosyltransferase	1126194	1127681
CP009144.1	1126565	1126904	pKG4_all_peak_234	1.12323	9.03695	6.83564	CDS middle	DU99_05385	glycosyltransferase	1126194	1127681	DU99_05390	family 2 glycosyl transferase	1127674	1128693
CP009144.1	1141654	1142044	pKG4_all_peak_236	1.12345	9.14512	6.93181	3'CDS +IR	DU99_05480	hypothetical protein	1141093	1141581	DU99_05485	lytic transglycosylase	1141749	1143791
CP009144.1	1145651	1146001	pKG4_all_peak_237	1.17744	17.2783	14.3366	IR	DU99_05495	SsrA-binding protein	1144975	1145454	DU99_05505	autotransporter	1146042	1150277
CP009144.1	1152771	1153025	pKG4_all_peak_239	1.12519	9.24582	7.02262	CDS 5'	DU99_05520	GTP pyrophosphokinase	1152330	1154555	DU99_05525	AbrB family transcriptional regulator	1154605	1154838
CP009144.1	1161409	1161619	pKG4_all_peak_241	1.13266	10.2713	7.94139	5'CDS+IR+3'CDS	DU99_05580	ArsR family transcriptional regulator	1161093	1161506	DU99_05585	glycerophosphodiester phosphodiesterase	1161564	1162565
CP009144.1	1169319	1169546	pKG4_all_peak_242	1.10476	6.81114	4.86198	CDS 3'	DU99_05615	UDP-glucuronate 5-epimerase	1169001	1170026	DU99_05620	ArsR family transcriptional regulator	1170098	1170430
CP009144.1	1203573	1203820	pKG4_all_peak_244	1.12661	9.60883	7.34719	CDS 3'	DU99_05795	permease	1202868	1203809	DU99_05800	lysine decarboxylase	1203881	1204498
CP009144.1	1210280	1210951	pKG4_all_peak_245	1.15308	13.2314	10.6191	3'CDS +IR	DU99_05820	CDP-diacylglycerol--serine O-phosphatidyltransferase	1209346	1210215	DU99_05825	oxidoreductase	1210820	1211560
CP009144.1	1235889	1236273	pKG4_all_peak_246	1.09137	5.43249	3.66104	3'CDS +IR	DU99_05945	guanylate kinase	1235091	1235750	DU99_05955	ribosomal RNA small subunit methyltransferase A	1236163	1236987
CP009144.1	1343731	1344477	pKG4_all_peak_248	1.15033	12.7943	10.2209	3'CDS +IR	DU99_06495	cupin	1343646	1343987	DU99_06500	cytochrome P450	1344508	1345755
CP009144.1	1363692	1363913	pKG4_all_peak_249	1.08231	4.85327	3.16228	CDS 5'	DU99_06565	transposase	1363148	1364311	DU99_06570	hypothetical protein	1364720	1365064
CP009144.1	1364188	1364415	pKG4_all_peak_250	1.11616	8.12731	6.02582	3'CDS +IR	DU99_06565	transposase	1363148	1364311	DU99_06570	hypothetical protein	1364720	1365064
CP009144.1	1394019	1394309	pKG4_all_peak_251	1.12912	9.77869	7.49922	3'CDS +IR	DU99_06725	DNA polymerase III subunit alpha	1390610	1394119	DU99_06730	hypothetical protein	1394399	1395625
CP009144.1	2300147	2300380	pKG4_all_peak_255	1.09887	6.19834	4.32517	3'CDS +IR	DU99_11545	transposase	2298927	2300123	DU99_11550	cell division protein FtsZ	2300356	2301396
CP009144.1	2466983	2467287	pKG4_all_peak_257	1.0863	4.94921	3.24407	3'CDS +IR	DU99_12380	hypothetical protein	2466922	2467122	DU99_12385	oxidoreductase	2467231	2467569
CP009144.1	2474983	2475447	pKG4_all_peak_258	1.12558	9.29842	7.07007	5'CDS+IR+3'CDS	DU99_12415	aldehyde dehydrogenase	2473624	2475009	DU99_12420	glutamine synthetase	2475207	2476571
CP009144.1	2518099	2518494	pKG4_all_peak_259	1.12519	9.24582	7.02262	3'CDS+IR+5'CDS	DU99_12605		2516717	2518207	DU99_12610	acyl-CoA dehydrogenase	2518459	2519619
CP009144.1	2540889	2541235	pKG4_all_peak_260	1.08858	5.31571	3.56024	3'CDS +IR	DU99_12695		2539534	2540961	DU99_12700	ferrioxamine B receptor precursor protein	2541264	2543438
CP009144.1	2546094	2546318	pKG4_all_peak_261	1.10248	6.71912	4.78114	3'CDS +IR	DU99_12715	hypothetical protein	2545442	2545963	DU99_12720	methyltransferase	2546175	2547719
CP009144.1	2553743	2554131	pKG4_all_peak_262	1.10555	6.90116	4.94086	3'CDS +IR	DU99_12735	LysR family transcriptional regulator	2552817	2553662	DU99_12740	membrane protein	2553891	2555570
CP009144.1	2578540	2578839	pKG4_all_peak_265	1.10123	6.41373	4.51364	3'CDS+IR+5'CDS	DU99_12880	acyltransferase	2577225	2578793	DU99_12885	TonB-dependent receptor	2578797	2580026
CP009144.1	2586046	2586355	pKG4_all_peak_266	1.08473	4.79886	3.11551	3'CDS +IR	DU99_12935	secondary thiamine-phosphate synthase	2585626	2586048	DU99_12940	RNA signal recognition particle 4.5S RNA	2586162	2586515
CP009144.1	2595152	2595460	pKG4_all_peak_268	1.09415	5.69718	3.88966	CDS 3'	DU99_12975	DNA primase	2595015	2597018	DU99_12980	glutamyl-tRNA amidotransferase	2597252	2597701
CP009144.1	2604361	2604645	pKG4_all_peak_269	1.12873	9.72472	7.45078	CDS 5'	DU99_13020	hypothetical protein	2604244	2605434	DU99_13025	MFS transporter	2605623	2606525
CP009144.1	2607220	2607452	pKG4_all_peak_270	1.14169	11.5272	9.07112	3'CDS +IR	DU99_13030	cold-shock protein	2607195	2607410	DU99_13035	membrane protein	2607554	2607979
CP009144.1	2624558	2624759	pKG4_all_peak_272	1.08875	5.2741	3.52399	CDS middle	DU99_13135		2624090	2625598	DU99_13140	Fis family transcriptional regulator	2625862	2626818
CP009144.1	2629000	2629313	pKG4_all_peak_273	1.13273	10.6778	8.30626	3'CDS +IR	DU99_13150	50S ribosomal protein L25	2628492	2629106	DU99_13155	peptidyl-tRNA hydrolase	2629468	2630187
CP009144.1	2630247	2630448	pKG4_all_peak_274	1.10803	7.49847	5.46895	CDS 3'	DU99_13160	Clp protease ClpS	2630243	2630548	DU99_13165	GTP-binding protein	2630779	2631882
CP009144.1	2645097	2645299	pKG4_all_peak_275	1.09298	5.57536	3.78399	CDS middle	DU99_13235	hypothetical protein	2644762	2645754	DU99_13240	hypothetical protein	2645920	2646126
CP009144.1	2666209	2666413	pKG4_all_peak_280	1.12838	9.80174	7.52015	CDS 3'	DU99_13330	formate--tetrahydrofolate ligase	2664440	2666146	DU99_13335	membrane protein	2666210	2667433
CP009144.1	2667414	2667649	pKG4_all_peak_281	1.09926	6.19834	4.32517	5'CDS+IR+3'CDS	DU99_13335	membrane protein	2666210	2667433	DU99_13340	hypothetical protein	2667437	2668726
CP009144.1	2668219	2668453	pKG4_all_peak_282	1.0877	5.11576	3.38732	CDS 5'	DU99_13340	hypothetical protein	2667437	2668726	DU99_13345	transposase	2668910	2670073
CP009144.1	2670703	2670909	pKG4_all_peak_283	1.15814	14.1	11.4086	3'CDS +IR	DU99_13350	hypothetical protein	2670251	2670655	DU99_13355	ATPase AAA	2670768	2672684
CP009144.1	2692323	2692563	pKG4_all_peak_288	1.17302	16.8839	13.9704	CDS 3'	DU99_13450	ABC transporter substrate-binding protein	2692308	2693948	DU99_13455	peptidase	2693996	2695051
CP009144.1	2697731	2697960	pKG4_all_peak_289	1.16762	15.5953	12.7743	3'CDS +IR	DU99_13490	membrane protein	2697516	2697890	DU99_13500	integrase	2698357	2699907
CP009144.1	2710920	2711131	pKG4_all_peak_291	1.08134	4.72447	3.05216	3'CDS +IR	DU99_13570	histidine kinase	2709227	2710732	DU99_13575		2711026	2711580
CP009144.1	2711835	2712079	pKG4_all_peak_292	1.15133	13.1052	10.5045	IR+5'CDS	DU99_13575		2711026	2711580	DU99_13585		2711916	2712710
CP009144.1	2719190	2719542	pKG4_all_peak_294	1.10175	6.71539	4.77786	CDS 5'	DU99_13615	mannitol ABC transporter permease	2718744	2719574	DU99_13620	sugar ABC transporter permease	2719580	2720452
CP009144.1	2726712	2726979	pKG4_all_peak_295	1.09258	5.64797	3.84699	CDS 5'	DU99_13645	alcohol dehydrogenase	2726070	2727092	DU99_13650	LysR family transcriptional regulator	2727197	2728096
CP009144.1	2735599	2735869	pKG4_all_peak_296	1.11094	7.75307	5.69393	CDS middle	DU99_13685	GCN5 family acetyltransferase	2735486	2735971	DU99_13690	ABC transporter permease	2735974	2736858
CP009144.1	2743799	2744013	pKG4_all_peak_298	1.1116	8.05402	5.96144	3'CDS +IR	DU99_13710	ABC transporter permease	2740554	2743865	DU99_13715	urease accessory protein UreG	2744170	2744781
CP009144.1	2764786	2765072	pKG4_all_peak_305	1.09726	6.13798	4.2735	CDS 3'	DU99_13850	short-chain dehydrogenase	2764198	2765073	DU99_13855	glyoxalase	2765070	2766626
CP009144.1	2768661	2768900	pKG4_all_peak_307	1.09003	5.36687	3.60452	3'CDS +IR	DU99_13865	hypothetical protein	2768360	2768653	DU99_13870	NADPH-dependent FMN reductase	2768839	2769396
CP009144.1	2770211	2770428	pKG4_all_peak_308	1.10358	6.84705	4.89371	CDS 5'	DU99_13875	ring-cleaving dioxygenase	2769532	2770485	DU99_13880	hydrolase	2770645	2771424
CP009144.1	2782040	2782254	pKG4_all_peak_310	1.13856	11.8573	9.37003	CDS 3'	DU99_13935	gamma-glutamylputrescine oxidoreductase	2782038	2783351	DU99_13940	glutamine synthetase	2783348	2784715
CP009144.1	2785132	2785430	pKG4_all_peak_311	1.13767	11.3585	8.91902	CDS 3'	DU99_13945	GntR family transcriptional regulator	2784839	2785531	DU99_13950	GntR family transcriptional regulator	2785794	2786510
CP009144.1	2787697	2787911	pKG4_all_peak_312	1.11144	7.77197	5.71102	IR+5'CDS	DU99_13955	hypothetical protein	2786507	2787679	DU99_13960	ABC transporter substrate-binding protein	2787717	2788979
CP009144.1	2789261	2789614	pKG4_all_peak_313	1.12258	9.3076	7.07831	CDS middle	DU99_13965	ABC transporter permease	2789077	2790012	DU99_13970	ABC transporter permease	2790017	2790850
CP009144.1	2798334	2798717	pKG4_all_peak_315	1.09432	5.91441	4.07842	CDS middle	DU99_14010	dehydrogenase	2797470	2800031	DU99_14015	hypothetical protein	2800119	2800961
CP009144.1	2802049	2802268	pKG4_all_peak_317	1.16566	15.485	12.6732	CDS middle	DU99_14025	ferredoxin reductase	2801714	2802943	DU99_14030	short-chain dehydrogenase	2803075	2803800
CP009144.1	2803098	2803414	pKG4_all_peak_318	1.11141	8.04503	5.95329	CDS 3'	DU99_14030	short-chain dehydrogenase	2803075	2803800	DU99_14035	sulfurtransferase	2803881	2804921
CP009144.1	2804319	2804635	pKG4_all_peak_319	1.12142	8.89105	6.70586	CDS middle	DU99_14035	sulfurtransferase	2803881	2804921	DU99_14040	MocE	2804984	2805313
CP009144.1	2806249	2806690	pKG4_all_peak_321	1.14523	12.0621	9.55513	IR+5'CDS	DU99_14045	ferredoxin reductase	2805380	2806621	DU99_14050	desaturase	2806703	2807716
CP009144.1	2813320	2813636	pKG4_all_peak_326	1.10806	7.46138	5.43573	3'CDS +IR	DU99_14080	hypothetical protein	2813032	2813307	DU99_14085	peptidase M20	2813333	2814793
CP009144.1	2815472	2815863	pKG4_all_peak_327	1.11251	7.99766	5.91121	CDS middle	DU99_14090	peptide ABC transporter substrate-binding protein	2814956	2816500	DU99_14095	beta-lactamase	2816524	2817387
CP009144.1	2819971	2820179	pKG4_all_peak_328	1.1516	13.1597	10.5543	CDS 3'	DU99_14110	peptide ABC transporter	2819829	2820773	DU99_14115	LysR family transcriptional regulator	2820952	2821857
CP009144.1	2821729	2821934	pKG4_all_peak_330	1.10073	6.42949	4.52753	IR+5'CDS	DU99_14115	LysR family transcriptional regulator	2820952	2821857	DU99_14120	permease	2822116	2823165
CP009144.1	2823824	2824208	pKG4_all_peak_332	1.08971	5.51905	3.73568	CDS middle	DU99_14125	ABC transporter ATP-binding protein	2823288	2824772	DU99_14130	ABC transporter substrate-binding protein	2824905	2826092
CP009144.1	2824787	2824987	pKG4_all_peak_333	1.10287	6.91099	4.94952	3'CDS +IR	DU99_14125	ABC transporter ATP-binding protein	2823288	2824772	DU99_14130	ABC transporter substrate-binding protein	2824905	2826092
CP009144.1	2829569	2829773	pKG4_all_peak_335	1.09595	6.21847	4.34321	IR+5'CDS	DU99_14150	GntR family transcriptional regulator	2828806	2829513	DU99_14155	3-oxoacyl-ACP reductase	2829731	2830525
CP009144.1	2850165	2850484	pKG4_all_peak_337	1.1108	7.85002	5.77999	CDS 3'	DU99_14255		2849863	2851857	DU99_14260	major facilitator transporter	2851951	2853390
CP009144.1	2850913	2851273	pKG4_all_peak_338	1.0917	5.82136	3.9977	CDS middle	DU99_14255		2849863	2851857	DU99_14260	major facilitator transporter	2851951	2853390
CP009144.1	2851562	2852051	pKG4_all_peak_339	1.15871	14.9843	12.2136	3'CDS+IR+5'CDS	DU99_14255		2849863	2851857	DU99_14260	major facilitator transporter	2851951	2853390
CP009144.1	2853169	2853598	pKG4_all_peak_340	1.11412	8.73862	6.5702	3'CDS+IR+5'CDS	DU99_14260	major facilitator transporter	2851951	2853390	DU99_14265	ABC transporter substrate-binding protein	2853532	2854566
CP009144.1	2858822	2859257	pKG4_all_peak_341	1.12187	9.46214	7.21622	3'CDS+IR+5'CDS	DU99_14290	alkyl hydroperoxide reductase	2858398	2858985	DU99_14295	globin	2859211	2859678
CP009144.1	2872720	2872982	pKG4_all_peak_343	1.10217	6.8785	4.9212	CDS middle	DU99_14360	peptide ABC transporter	2872063	2873643	DU99_14365		2873721	2875211
CP009144.1	2914490	2914869	pKG4_all_peak_345	1.08917	5.83923	4.01345	3'CDS +IR	DU99_14560	membrane protein	2914101	2914421	DU99_14565	NTP pyrophosphohydrolase	2914702	2915109
CP009144.1	2930396	2930749	pKG4_all_peak_346	1.09411	6.32199	4.43411	5'CDS+IR+5'CDS	DU99_14635	DNA-3-methyladenine glycosidase	2929776	2930423	DU99_14640	glutamyl-Q tRNA(Asp) ligase	2930576	2931472
CP009144.1	2948501	2948707	pKG4_all_peak_349	1.08514	5.41323	3.64452	CDS middle	DU99_14730	cell division protein FtsE	2948329	2948988	DU99_14735	cell division protein FtsX	2948981	2949997
CP009144.1	2972376	2972591	pKG4_all_peak_352	1.08147	5.23652	3.49133	CDS middle	DU99_14870	recombinase XerD	2972028	2972963	DU99_14875	acetyl-CoA carboxylase subunit alpha	2973027	2973980
CP009144.1	2988733	2989091	pKG4_all_peak_354	1.11463	8.81841	6.64132	CDS 3'	DU99_14945	hypothetical protein	2988264	2991194	DU99_14950	histidine utilization repressor	2991225	2991968
CP009144.1	2993972	2994506	pKG4_all_peak_355	1.15285	14.7258	11.9791	CDS 3'	DU99_14960	histidine ABC transporter substrate-binding protein	2993520	2994554	DU99_14965	ABC transporter permease	2994691	2995548
CP009144.1	3022554	3022755	pKG4_all_peak_360	1.082	5.1199	3.39096	3'CDS +IR	DU99_15125	3-phosphoglycerate dehydrogenase	3020906	3022501	DU99_15130		3022583	3023761
CP009144.1	3024772	3024995	pKG4_all_peak_361	1.13097	11.6758	9.20522	3'CDS +IR	DU99_15135	heat resistant agglutinin 1 protein	3023899	3024672	DU99_15140	HEAT resistant agglutinin 1 protein	3024911	3025786
CP009144.1	3048267	3048645	pKG4_all_peak_363	1.14988	15.2482	12.4562	3'CDS +IR	DU99_15240	hypothetical protein	3047141	3048130	DU99_15245	transcriptional regulator	3048315	3049061
CP009144.1	3063849	3064060	pKG4_all_peak_365	1.08546	5.48278	3.70449	3'CDS +IR	DU99_15310	phosphoglycerate kinase	3062733	3063932	DU99_15315	fructose-bisphosphate aldolase	3064669	3065694
CP009144.1	3064320	3064541	pKG4_all_peak_366	1.10618	7.91671	5.83938	IR	DU99_15310	phosphoglycerate kinase	3062733	3063932	DU99_15315	fructose-bisphosphate aldolase	3064669	3065694
CP009144.1	3070399	3070632	pKG4_all_peak_369	1.12251	10.1501	7.83248	CDS (2) 3'	DU99_15335	MFS transporter	3069186	3070487	DU99_15340	hypothetical protein	3070474	3070662
CP009144.1	3075542	3075815	pKG4_all_peak_370	1.08029	5.1103	3.38251	CDS middle	DU99_15365	flagellar motor protein MotA	3075217	3076323	DU99_15370	inositol monophosphatase	3076638	3077438
CP009144.1	3080113	3080334	pKG4_all_peak_371	1.14329	13.886	11.2136	CDS 3'	DU99_15385	membrane protein	3079587	3080369	DU99_15390	ArsR family transcriptional regulator	3080450	3080710
CP009144.1	3093098	3093574	pKG4_all_peak_372	1.14299	13.6011	10.9543	CDS 3'	DU99_15460	oligoendopeptidase F	3091754	3093637	DU99_15465		3093691	3094848
CP009144.1	3105764	3106188	pKG4_all_peak_373	1.10617	7.87495	5.80246	CDS middle	DU99_15515	UTP--glucose-1-phosphate uridylyltransferase	3105374	3106261	DU99_15520	lytic transglycosylase	3106564	3107781
CP009144.1	3108964	3109190	pKG4_all_peak_374	1.09201	6.34691	4.45563	3'CDS +IR	DU99_15525	hypothetical protein	3107884	3109146	DU99_15530	glutamate synthase	3109477	3110934
CP009144.1	3123855	3124153	pKG4_all_peak_376	1.12873	11.1569	8.73702	CDS middle	DU99_15575	ABC transporter ATP-binding protein	3123253	3124956	DU99_15580	diguanylate cyclase	3124975	3126489
CP009144.1	3139108	3139334	pKG4_all_peak_379	1.08415	5.34702	3.58714	IR+5'CDS	DU99_15660	MarR family transcriptional regulator	3138551	3138997	DU99_15665	hypothetical protein	3139150	3139623
CP009144.1	3141514	3141894	pKG4_all_peak_381	1.11494	9.01219	6.81356	5'CDS+IR+5'CDS	DU99_15675	LysR family transcriptional regulator	3140657	3141613	DU99_15680	aldo/keto reductase	3141719	3142753
CP009144.1	3146628	3146849	pKG4_all_peak_382	1.12541	10.5848	8.22298	CDS middle	DU99_15695	von Willebrand factor type A	3146442	3147674	DU99_15700	maltodextrin phosphorylase	3147896	3150373
CP009144.1	3146961	3147231	pKG4_all_peak_383	1.1363	12.2642	9.7381	CDS middle	DU99_15695	von Willebrand factor type A	3146442	3147674	DU99_15700	maltodextrin phosphorylase	3147896	3150373
CP009144.1	3159120	3159637	pKG4_all_peak_385	1.14201	13.2451	10.6314	3'CDS+IR+5'CDS	DU99_15725	glycogen debranching protein	3157268	3159256	DU99_15730	Nodulation protein N	3159409	3159897
CP009144.1	3160214	3160452	pKG4_all_peak_386	1.15225	15.0364	12.2615	CDS middle	DU99_15735	hypothetical protein	3159890	3160966	DU99_15740	alcohol dehydrogenase	3160983	3162107
CP009144.1	3161858	3162449	pKG4_all_peak_387	1.16206	17.737	14.7666	5'CDS+IR+3'CDS	DU99_15740	alcohol dehydrogenase	3160983	3162107	DU99_15745	sarcosine oxidase subunit gamma	3162354	3162908
CP009144.1	3163421	3163674	pKG4_all_peak_388	1.08588	5.7713	3.95458	CDS 3'	DU99_15750	sarcosine oxidase subunit alpha	3162901	3165894	DU99_15755	sarcosine oxidase subunit delta	3165891	3166232
CP009144.1	3166023	3166361	pKG4_all_peak_389	1.10805	8.55228	6.40438	5'CDS+IR+3'CDS	DU99_15755	sarcosine oxidase subunit delta	3165891	3166232	DU99_15760	sarcosine oxidase subunit beta	3166347	3167600
CP009144.1	3171174	3171619	pKG4_all_peak_390	1.13257	12.4273	9.88603	3'CDS+IR+3'CDS	DU99_15780	adenylate cyclase	3170014	3171285	DU99_15785	NAD synthetase	3171493	3172893
CP009144.1	3175920	3176282	pKG4_all_peak_391	1.09619	6.95102	4.98471	CDS middle	DU99_15805	membrane protein	3175208	3177529	DU99_15810	glutamine amidotransferase	3177751	3178506
CP009144.1	3208646	3208943	pKG4_all_peak_398	1.1293	11.3663	8.92628	CDS 3'	DU99_15970	metallophosphoesterase	3208549	3209634	DU99_15980	MFS transporter	3209804	3211393
CP009144.1	3218154	3218936	pKG4_all_peak_399	1.15967	18.0106	15.023	3'CDS+IR+3'CDS	DU99_16010	lysine--tRNA ligase	3217201	3218697	DU99_16015	hypothetical protein	3218867	3219487
CP009144.1	3225472	3225711	pKG4_all_peak_400	1.09628	6.92109	4.9586	CDS 3'	DU99_16035	histidine kinase	3223610	3226240	DU99_16040		3226381	3229380
CP009144.1	3226098	3226327	pKG4_all_peak_401	1.12797	11.4146	8.97001	3'CDS +IR	DU99_16035	histidine kinase	3223610	3226240	DU99_16040		3226381	3229380
CP009144.1	3242249	3242487	pKG4_all_peak_402	1.08421	5.5557	3.76729	IR+5'CDS	DU99_16120	uracil-DNA glycosylase	3241654	3242379	DU99_16125	molybdenum ABC transporter substrate-binding protein	3242582	3243367
CP009144.1	3282914	3283398	pKG4_all_peak_407	1.08062	5.30585	3.55142	5'CDS+IR+3'CDS	DU99_16320	myo-inositol catabolism protein	3282123	3283031	DU99_16325	glycerophosphodiester phosphodiesterase	3283099	3283866
CP009144.1	3306752	3307024	pKG4_all_peak_410	1.13883	13.244	10.6305	3'CDS +IR	DU99_16435	methionine synthase	3306741	3310514	DU99_16440	mannose-6-phosphate isomerase	3310692	3311849
CP009144.1	3318224	3318533	pKG4_all_peak_412	1.11481	10.5415	8.18421	3'CDS +IR	DU99_16485	1-deoxy-D-xylulose 5-phosphate reductoisomerase	3317333	3318508	DU99_16490		3318677	3319891
CP009144.1	3335580	3335965	pKG4_all_peak_413	1.11652	9.82329	7.53947	3'CDS+IR+5'CDS	DU99_16530	signal peptide protein	3330099	3335708	DU99_16535	hypothetical protein	3335851	3336219
CP009144.1	3336278	3336512	pKG4_all_peak_414	1.13826	13.2995	10.6808	IR+5'CDS	DU99_16535	hypothetical protein	3335851	3336219	DU99_16540	aminoglycoside phosphotransferase	3336343	3337128
CP009144.1	3349453	3349759	pKG4_all_peak_418	1.11781	10.2783	7.94792	IR+5'CDS	DU99_16610	LysR family transcriptional regulator	3348714	3349610	DU99_16615	oxidoreductase	3349768	3350538
CP009144.1	3352877	3353191	pKG4_all_peak_419	1.08456	5.94443	4.10472	3'CDS+IR+5'CDS	DU99_16625	glycerol-3-phosphate dehydrogenase	3351601	3353112	DU99_16630	ABC transporter ATP-binding protein	3353151	3354221
CP009144.1	3365343	3365551	pKG4_all_peak_421	1.08008	5.40959	3.64136	CDS 5'	DU99_16685		3365163	3366098	DU99_16690	membrane protein	3366095	3366952
CP009144.1	3383169	3383721	pKG4_all_peak_424	1.16695	18.3586	15.3492	CDS 3'	DU99_16765	hypothetical protein	3382558	3383727	DU99_16770	ATPase	3383759	3384895
CP009144.1	3386907	3387149	pKG4_all_peak_425	1.10023	7.46844	5.44214	3'CDS +IR	DU99_16780	recombinase XerC	3385949	3386941	DU99_16785	polysaccharide biosynthesis protein GumN	3387163	3388239
CP009144.1	3389729	3390024	pKG4_all_peak_426	1.14159	14.1297	11.4349	5'CDS+IR+3'CDS	DU99_16790		3388445	3389851	DU99_16795		3389888	3390640
CP009144.1	3393393	3393629	pKG4_all_peak_427	1.12117	10.9482	8.54934	3'CDS +IR	DU99_16810	dihydrolipoamide succinyltransferase	3392037	3393290	DU99_16815	2-oxoglutarate dehydrogenase	3393413	3396409
CP009144.1	3406341	3406627	pKG4_all_peak_429	1.08533	5.8839	4.05207	CDS middle	DU99_16870	ABC transporter substrate-binding protein	3405639	3406943	DU99_16875	ROK family transcriptional regulator	3407175	3408380
CP009144.1	3409520	3409833	pKG4_all_peak_430	1.15028	15.4517	12.6422	IR+5'CDS	DU99_16880	oxidoreductase	3408423	3409523	DU99_16885	hypothetical protein	3409553	3410194
CP009144.1	3413861	3414074	pKG4_all_peak_431	1.13476	13.0981	10.4979	CDS 3'	DU99_16905	succinate dehydrogenase	3413808	3414188	DU99_16910	succinate dehydrogenase	3414199	3414591
CP009144.1	3414988	3415738	pKG4_all_peak_432	1.14878	15.3035	12.5059	3'CDS +IR	DU99_16915	hypothetical protein	3414896	3415516	DU99_16920	50S ribosomal protein L11 methyltransferase	3416156	3416812
CP009144.1	3417275	3417482	pKG4_all_peak_433	1.12306	10.9406	8.54268	CDS 3'	DU99_16930		3417265	3417558	DU99_16935	glycerol-3-phosphate dehydrogenase	3417576	3418577
CP009144.1	3421172	3421541	pKG4_all_peak_434	1.09947	7.55256	5.51653	3'CDS +IR	DU99_16950	uroporphyrinogen III synthase	3420791	3421498	DU99_16955	membrane protein	3421718	3423034
CP009144.1	3425645	3426060	pKG4_all_peak_435	1.11496	9.75451	7.47791	3'CDS +IR	DU99_16970		3425208	3425966	DU99_16980	MFS transporter	3426144	3427391
CP009144.1	3427091	3427306	pKG4_all_peak_436	1.13479	13.2031	10.5942	CDS 5'	DU99_16980	MFS transporter	3426144	3427391	DU99_16985	hypothetical protein	3427627	3427920
CP009144.1	3441067	3441338	pKG4_all_peak_438	1.08275	5.68191	3.87661	3'CDS+5'CDS	DU99_17065	GTPase CgtA	3440258	3441268	DU99_17070	glutamate 5-kinase	3441271	3442452
CP009144.1	3450085	3450451	pKG4_all_peak_439	1.17374	21.3345	18.1639	3'CDS +IR	DU99_17115	RNA pyrophosphohydrolase	3449794	3450321	DU99_17120	bacterioferritin	3450538	3451023
CP009144.1	3452178	3452663	pKG4_all_peak_441	1.12751	12.1898	9.67077	CDS 3'	DU99_17130	DNA polymerase	3451582	3454932	DU99_17135	DNA repair protein	3454929	3456344
CP009144.1	3454357	3454881	pKG4_all_peak_442	1.12612	11.4591	9.01039	CDS 5'	DU99_17130	DNA polymerase	3451582	3454932	DU99_17135	DNA repair protein	3454929	3456344
CP009144.1	3455394	3455688	pKG4_all_peak_443	1.08184	5.53846	3.75202	CDS middle	DU99_17135	DNA repair protein	3454929	3456344	DU99_17140	hypothetical protein	3456385	3457365
CP009144.1	3467218	3467692	pKG4_all_peak_446	1.15841	17.3866	14.4383	3'CDS +IR	DU99_17205	peptidase S16	3466575	3467255	DU99_17215	2-octaprenyl-6-methoxyphenyl hydroxylase	3467877	3469103
CP009144.1	3469748	3470297	pKG4_all_peak_447	1.15652	16.8965	13.9822	3'CDS +IR	DU99_17220	acyl-CoA thioesterase	3469192	3470076	DU99_17225		3470313	3470651
CP009144.1	3475940	3476322	pKG4_all_peak_448	1.09592	7.40642	5.3875	3'CDS +IR	DU99_17240	membrane protein	3475144	3475806	DU99_17245	alpha/beta hydrolase	3476018	3476827
CP009144.1	3486151	3486589	pKG4_all_peak_452	1.08087	5.32093	3.56488	IR+5'CDS	DU99_17300	transcriptional regulator	3485825	3486508	DU99_17305	hypothetical protein	3486755	3487303
CP009144.1	3553260	3553489	pKG4_all_peak_459	1.09466	7.44235	5.4192	CDS middle	DU99_17645	4-hydroxy-3-methylbut-2-en-1-yl diphosphate synthase	3552912	3554165	DU99_17650	membrane protein	3554335	3555525
CP009144.1	3556491	3556703	pKG4_all_peak_460	1.09467	7.01276	5.03933	IR+5'CDS	DU99_17655	DeoR faimly transcriptional regulator	3555593	3556390	DU99_17660	amino acid ABC transporter substrate-binding protein	3556646	3557419
CP009144.1	3557382	3557994	pKG4_all_peak_461	1.23471	36.8049	33.0332	3'CDS+IR+5'CDS	DU99_17660	amino acid ABC transporter substrate-binding protein	3556646	3557419	DU99_17665	cysteine ABC transporter permease	3557787	3558467
CP009144.1	3563471	3563689	pKG4_all_peak_463	1.08859	6.2941	4.40917	CDS middle	DU99_17680	LuxR family transcriptional regulator	3563090	3563830	DU99_17685		3564210	3565967
CP009144.1	3583967	3584384	pKG4_all_peak_465	1.16051	18.442	15.4285	3'CDS +IR	DU99_17730		3583059	3584291	DU99_17735	aldehyde dehydrogenase	3584480	3585028
CP009144.1	3586418	3586620	pKG4_all_peak_466	1.08147	5.56921	3.7792	3'CDS+IR+3'CDS	DU99_17740	beta alanine--pyruvate aminotransferase	3585174	3586511	DU99_17745	hydroxypyruvate reductase	3586590	3587957
CP009144.1	3589473	3589694	pKG4_all_peak_467	1.15438	16.2937	13.4221	IR+5'CDS	DU99_17750	alanine-phosphoribitol ligase	3587973	3589628	DU99_17755	3-ketoacyl-ACP reductase	3589834	3590607
CP009144.1	3593841	3594233	pKG4_all_peak_468	1.12711	11.5378	9.08071	5'CDS+3'CDS	DU99_17770	sugar ABC transporter permease	3593237	3594118	DU99_17775	ABC transporter permease	3594118	3594996
CP009144.1	3594838	3595042	pKG4_all_peak_469	1.16067	17.7306	14.7606	IR+5'CDS	DU99_17775	ABC transporter permease	3594118	3594996	DU99_17780	sugar ABC transporter substrate-binding protein	3595181	3596425
CP009144.1	3602527	3602750	pKG4_all_peak_470	1.11395	9.72519	7.45119	IR	DU99_17805	LacI family transcriptional regulator	3601486	3602529	DU99_17810	hypothetical protein	3602827	3603996
CP009144.1	3603944	3604406	pKG4_all_peak_471	1.16378	18.737	15.707	3'CDS+IR+3'CDS	DU99_17810	hypothetical protein	3602827	3603996	DU99_17815	peptidase M3	3604215	3606278
CP009144.1	3605738	3606082	pKG4_all_peak_472	1.09933	7.81187	5.74623	CDS 5'	DU99_17815	peptidase M3	3604215	3606278	DU99_17820	lysine transporter LysE	3606364	3607005
CP009144.1	3610247	3610571	pKG4_all_peak_473	1.14948	16.1935	13.329	CDS middle	DU99_17835	MFS transporter	3609227	3611116	DU99_17840	pilus assembly protein	3611635	3612039
CP009144.1	3611083	3611485	pKG4_all_peak_474	1.09827	7.63737	5.59207	IR+5'CDS	DU99_17835	MFS transporter	3609227	3611116	DU99_17840	pilus assembly protein	3611635	3612039
CP009144.1	3615909	3616124	pKG4_all_peak_475	1.10991	9.31644	7.08616	3'CDS +IR	DU99_17865	carbonate dehydratase	3615084	3615767	DU99_17870	pyridoxamine kinase	3615941	3616822
CP009144.1	3617558	3617786	pKG4_all_peak_476	1.11193	9.59288	7.33288	CDS 5'	DU99_17875	NAD-glutamate dehydrogenase	3617106	3621893	DU99_17880	MFS transporter	3621950	3623410
CP009144.1	3621131	3621360	pKG4_all_peak_477	1.0797	5.51808	3.73485	CDS 3'	DU99_17875	NAD-glutamate dehydrogenase	3617106	3621893	DU99_17880	MFS transporter	3621950	3623410
CP009144.1	3635312	3635545	pKG4_all_peak_478	1.11853	10.6219	8.25613	3'CDS +IR	DU99_17920	propionyl-CoA synthetase	3633351	3635258	DU99_17925	alanine racemase	3635371	3636030
CP009145.1	36880	37208	pKG4_all_peak_496	1.09201	5.96224	4.11989	CDS 5'	DU99_18165		36852	38894	DU99_18170		38897	39466
CP009145.1	43186	43397	pKG4_all_peak_497	1.10526	7.4414	5.41834	CDS middle	DU99_18185	metal transporter	43095	43535	DU99_18190	ATP-dependent DNA helicase	43846	45915
CP009145.1	55210	55442	pKG4_all_peak_500	1.11948	9.38984	7.15163	CDS 5'	DU99_18235	2-phospho-L-lactate guanylyltransferase	54110	54814	DU99_18245	CoA synthetase	57455	58420
CP009145.1	56217	56466	pKG4_all_peak_501	1.11374	8.61596	6.46074	CDS middle	DU99_18235	2-phospho-L-lactate guanylyltransferase	54110	54814	DU99_18245	CoA synthetase	57455	58420
CP009145.1	57234	57476	pKG4_all_peak_502	1.20543	25.2124	21.8504	IR	DU99_18235	2-phospho-L-lactate guanylyltransferase	54110	54814	DU99_18245	CoA synthetase	57455	58420
CP009145.1	57613	57844	pKG4_all_peak_503	1.13959	12.5246	9.97502	CDS 5'	DU99_18245	CoA synthetase	57455	58420	DU99_18250	3-oxoadipate:succinyl-CoA transferase	58413	59183
CP009145.1	83476	83727	pKG4_all_peak_505	1.09411	6.05486	4.20101	CDS middle	DU99_18350	diguanylate cyclase	82829	84073	DU99_18365	peptide-binding protein	85352	86164
CP009145.1	88073	88459	pKG4_all_peak_506	1.10303	7.18959	5.19555	5'CDS+IR+3'CDS	DU99_18375	penicillin-binding protein	86571	88277	DU99_18380	penicillin-binding protein	88311	90749
CP009145.1	1426756	1427076	pKG4_all_peak_538	1.09615	6.54469	4.62805	CDS 5'	DU99_25265	LacI family transcriptional regulator	1426078	1427100	DU99_25270	aldose epimerase	1427232	1428119
CP009145.1	1434364	1434877	pKG4_all_peak_539	1.13808	12.3563	9.82183	5'CDS+IR+3'CDS	DU99_25305	GntR family transcriptional regulator	1433762	1434496	DU99_25310	GntR family transcriptional regulator	1434626	1435315
CP009145.1	1443235	1443439	pKG4_all_peak_543	1.09264	6.08437	4.22678	CDS 3'	DU99_25350	LysR family transcriptional regulator	1442704	1443609	DU99_25355	glycosyl transferase family 1	1443793	1445415
CP009146.1	11522	11761	pKG4_all_peak_558	1.12214	9.50391	7.25404	CDS 3'	DU99_25520	ABC transporter substrate-binding protein	11346	12362	DU99_25525		12423	13703
CP009146.1	12185	12469	pKG4_all_peak_559	1.13517	11.7712	9.29147	5'CDS+IR+3'CDS	DU99_25520	ABC transporter substrate-binding protein	11346	12362	DU99_25525		12423	13703
CP009146.1	14768	15017	pKG4_all_peak_560	1.15851	14.8117	12.0558	CDS middle	DU99_25535	TetR family transcriptional regulator	14575	15237	DU99_25540	hypothetical protein	15470	16705
CP009146.1	18938	19816	pKG4_all_peak_562	1.17293	17.3103	14.3673	3'CDS+IR+3'CDS	DU99_25555	peptidase C45	18677	19636	DU99_25560	hypothetical protein	19700	21205
CP009146.1	23380	23664	pKG4_all_peak_563	1.08477	5.18563	3.4474	CDS middle	DU99_25575	pseudouridylate synthase	23113	23901	DU99_25580	5-oxoprolinase	24092	27709
CP009146.1	28768	29131	pKG4_all_peak_565	1.1556	14.4565	11.7337	IR+3'CDS	DU99_25585	dienelactone hydrolase	27785	28351	DU99_25590	AsnC family transcriptional regulator	28999	29469
CP009146.1	30175	30428	pKG4_all_peak_566	1.15952	15.3539	12.5516	CDS middle	DU99_25595	pyruvate dehydrogenase	29586	31664	DU99_25600	dihydrolipoamide succinyltransferase	31667	32803
CP009146.1	32059	32293	pKG4_all_peak_568	1.10177	6.83145	4.87994	CDS middle	DU99_25600	dihydrolipoamide succinyltransferase	31667	32803	DU99_25605	sugar ABC transporter substrate-binding protein	32895	33917
CP009146.1	33798	34202	pKG4_all_peak_569	1.11595	9.35344	7.1188	3'CDS+ IR+5'CDS	DU99_25605	sugar ABC transporter substrate-binding protein	32895	33917	DU99_25610	sugar ABC transporter ATP-binding protein	34168	35673
CP009146.1	40027	40240	pKG4_all_peak_570	1.09782	6.40155	4.50348	CDS 5'	DU99_25635	vitamin K epoxide reductase	39987	42530	DU99_25640	zinc/iron permease	42562	43341
CP009146.1	43663	43881	pKG4_all_peak_572	1.13722	11.5316	9.07521	CDS 3'	DU99_25645	alpha/beta hydrolase	43568	44635	DU99_25655	transcriptional regulator	44730	45659
CP009146.1	58071	58298	pKG4_all_peak_574	1.10238	6.90172	4.94134	CDS 3'	DU99_25710	ABC transporter substrate-binding protein	57821	59095	DU99_25715	plasmid stabilization protein	59303	59551
CP009146.1	67057	67444	pKG4_all_peak_578	1.12726	9.88609	7.59595	3'CDS+5'CDS	DU99_25745	ABC transporter permease	66191	67204	DU99_25750	ABC transporter permease	67201	68328
CP009146.1	73876	74083	pKG4_all_peak_579	1.1327	10.7906	8.40726	CDS middle	DU99_25775	phenylacetate-CoA oxygenase	73594	74592	DU99_25780	phenylacetate-CoA oxygenase	74612	74896
CP009146.1	84500	85136	pKG4_all_peak_580	1.17065	16.8059	13.8986	3'CDS+ IR+5'CDS	DU99_25825	saccharopine dehydrogenase	83434	84675	DU99_25830	LacI family transcriptional regulator	85011	86033
CP009146.1	99805	100013	pKG4_all_peak_582	1.12412	9.43851	7.19536	CDS 5'	DU99_25900	sugar ABC transporter permease	99672	100718	DU99_25905	LacI family transcriptional regulator	100765	101808
CP009146.1	108622	108845	pKG4_all_peak_583	1.11554	8.33787	6.21338	CDS middle	DU99_25940	hypothetical protein	107712	109730	DU99_25945	Fis family transcriptional regulator	109855	111237
CP009146.1	135557	135810	pKG4_all_peak_584	1.12099	9.10406	6.89543	CDS middle	DU99_26055		135535	135855	DU99_26060		136057	137259
CP009146.1	141604	142150	pKG4_all_peak_585	1.11648	8.50264	6.36036	5'CDS+IR+3'CDS	DU99_26080	gamma-glutamyltranspeptidase	139927	141672	DU99_26085	molybdopterin-binding protein	141882	142544
CP009146.1	144266	144897	pKG4_all_peak_586	1.13506	10.7086	8.33381	CDS 3'	DU99_26095	LysR family transcriptional regulator	143980	144900	DU99_26100	3-keto-5-aminohexanoate cleavage protein	145045	146934
CP009146.1	165248	165623	pKG4_all_peak_587	1.08279	4.86689	3.17418	3'CDS+IR+3'CDS	DU99_26195	transposase	164364	165329	DU99_26200	adenylate cyclase	165481	167430
CP009146.1	174758	175019	pKG4_all_peak_588	1.09327	5.75829	3.94302	3'CDS+ IR+5'CDS	DU99_26225	tricarboxylate transporter	173779	174765	DU99_26230	hypothetical protein	174871	175371
CP009146.1	182079	182354	pKG4_all_peak_589	1.10004	6.53044	4.6159	CDS 3'	DU99_26265	carbon-phosphorus lyase	181950	182843	DU99_26270		182840	183946
CP009146.1	187762	188393	pKG4_all_peak_590	1.1301	10.0157	7.71205	5'CDS+IR+3'CDS	DU99_26290	methylmalonyl-CoA mutase	185892	188030	DU99_26295	acetyl-CoA carboxylase	188256	190268
CP009146.1	193288	193609	pKG4_all_peak_591	1.11681	8.27227	6.15515	3'CDS+ IR+5'CDS	DU99_26305	Cro/Cl family transcriptional regulator	191967	193385	DU99_26310	acyl-CoA dehydrogenase	193502	194644
CP009146.1	195500	195730	pKG4_all_peak_592	1.14955	12.6707	10.1077	CDS 3'	DU99_26315		194657	195727	DU99_26320	3-hydroxyisobutyrate dehydrogenase	195774	196670
CP009146.1	252466	252697	pKG4_all_peak_594	1.17234	16.4261	13.5463	IR+5'CDS	DU99_26605	IclR family transcriptional regulator	251640	252461	DU99_26610		252631	254415
CP009146.1	277273	277535	pKG4_all_peak_595	1.10476	6.81114	4.86198	CDS 3'	DU99_26725	sugar ABC transporter permease	276639	277538	DU99_26730	membrane protein	277546	278202
CP009146.1	348398	348655	pKG4_all_peak_598	1.0973	6.02882	4.17811	CDS middle	DU99_27105	ABC transporter substrate-binding protein	348028	349290	DU99_27110	ABC transporter ATP-binding protein	349380	350492
CP009146.1	405052	405263	pKG4_all_peak_599	1.0863	4.94921	3.24407	CDS 3'	DU99_27410	hypothetical protein	404753	404986	DU99_27425	hypothetical protein	406048	406392
CP009146.1	496800	497185	pKG4_all_peak_600	1.09219	5.49493	3.7146	IR+3'CDS	DU99_27835	Rrf2 family transcriptional regulator	495970	496476	DU99_27840	acyl-CoA dehydrogenase	497151	498362
CP009146.1	1488002	1488254	pKG4_all_peak_603	1.11149	7.80997	5.7445	IR	DU99_32395	alkyl hydroperoxide reductase	1487394	1487960	DU99_32400	aldehyde-activating protein	1488314	1488883
CP009146.1	1496172	1496381	pKG4_all_peak_604	1.09094	5.54202	3.75519	IR+3'CDS	DU99_32445	hypothetical protein	1495690	1496211	DU99_32455	rhodanese	1496383	1496928
CP009146.1	1537174	1537625	pKG4_all_peak_605	1.09145	5.60923	3.81357	CDS 5'	DU99_32650	lipoprotein	1537125	1538108	DU99_32655	sugar ABC transporter permease	1538261	1539358
CP009146.1	1559452	1559673	pKG4_all_peak_606	1.13944	11.518	9.06322	5'CDS+IR+3'CDS	DU99_32755	dihydrodipicolinate synthase	1558547	1559518	DU99_32760	GntR family transcriptional regulator	1559571	1560302
CP009146.1	1570594	1570909	pKG4_all_peak_607	1.10824	7.3652	5.35052	CDS 3'	DU99_32805	oxidoreductase	1570403	1571632	DU99_32810	hypothetical protein	1571634	1572032
CP009146.1	1581204	1581507	pKG4_all_peak_608	1.08354	4.74048	3.06591	5'CDS+IR+3'CDS	DU99_32855	membrane protein	1580711	1581316	DU99_32860	hypothetical protein	1581339	1581641
CP009146.1	1583424	1583729	pKG4_all_peak_610	1.12716	9.51035	7.25946	3'CDS+5'CDS	DU99_32880	hypothetical protein	1582779	1583681	DU99_32885	metallophosphoesterase	1583678	1584388
CP009146.1	1584209	1584447	pKG4_all_peak_611	1.11708	8.35243	6.22638	3'CDS+IR+3'CDS	DU99_32885	metallophosphoesterase	1583678	1584388	DU99_32890	alcohol dehydrogenase	1584408	1585577
CP009146.1	1590072	1590272	pKG4_all_peak_613	1.09955	6.63103	4.70401	CDS 5'	DU99_32905	chemotaxis protein CheY	1589744	1590379	DU99_32910	histidine kinase	1590379	1592043
CP009146.1	1598379	1598643	pKG4_all_peak_615	1.08149	4.71725	3.0463	CDS middle	DU99_32945	sulfate transporter	1597765	1599252	DU99_32950	sodium:alanine symporter	1599513	1600916
CP009146.1	1609985	1610246	pKG4_all_peak_619	1.10428	7.14603	5.157	CDS middle	DU99_33015	ABC transporter substrate-binding protein	1608068	1609153	DU99_33025	AraC family transcriptional regulator	1610813	1611802
CP009146.1	1610358	1610609	pKG4_all_peak_620	1.10181	6.91672	4.95465	IR	DU99_33015	ABC transporter substrate-binding protein	1608068	1609153	DU99_33025	AraC family transcriptional regulator	1610813	1611802
CP009146.1	1612839	1613319	pKG4_all_peak_622	1.09133	5.65634	3.85398	IR+5'CDS	DU99_33030	alpha/beta hydrolase	1611951	1612778	DU99_33035	membrane protein	1612874	1613383
.._.._.._ represent the distribution of peaks at each side of the termination regions
………. identify the distribution of peaks at each side of the ori region when it is not localized at the annotated position 1
